# Supplementary material for: Changes induced by dietary energy intake and divergent selection for muscle fat content in rainbow trout (Oncorhynchus mykiss), assessed by transcriptome and proteome analysis of the liver
Source: BMC Genomics. 2008 Oct 29;9:506. doi: 10.1186/1471-2164-9-506 (PMC2612026; doi:10.1186/1471-2164-9-506)
Supplement: Additional file 1 — Transcripts exhibiting differential expression between the two dietary treatments (HE vs LE). The data provided represent the complete list of transcripts exhibiting differential expression between the two dietary treatments (HE vs LE) derived from each statistical method (ANOVA, p < 0.01 and SAM, FDR cut-off = 0,15). [file 1471-2164-9-506-S1.xls]

## Sheet: Supplementary table S1
Table S1: complete list of transcripts exhibiting differential expression between the two dietary treatments (HE vs LE) derived from each statistical method used (ANOVA, p<0.01 and SAM, FDR cut-off=0,15)
transcripts listed in black: found to be significantly changed according to one statistical approach only, and not further retained for consideration in the study						p<0,01	FDR < 0,15
transcripts in red: found to be significantly changed by both statistical approaches, and further retained for consideration in the study						p>0,01	FDR > 0,15 and < 0,25
							FDR > 0,25
genes up-regulated in fish fed the high energy diet (HE) compared to those fed the low energy diet (LE)						ANOVA	SAM
	Biological function	clone_names	contig_name	swissprot_hit_accession	swissprot_hit_description	P-value	FDR cut-off	swissprot_hit_evalue	swissprot_hit_score	sptr_hit_accession	sptr_hit_description	sptr_hit_evalue	sptr_hit_score	unigene_hit_accession	unigene_hit_description	unigene_hit_evalue	unigene_hit_score	unigene_hs_hit_accession	unigene_hs_hit_description	unigene_hs_hit_evalue	unigene_hs_hit_score	tigr_hit_accession	tigr_hit_description	tigr_hit_evalue	tigr_hit_score
	Metabolism
	Lipid
		1RT162H02_D_D01	CA343403.1.p.om.4	APA11_ONCMY	APA11_ONCMY (O57523) Apolipoprotein A-I-1 precursor (Apo-AI-1) (ApoA-I-1)	0.0073	25	1e-121	1120	Q2PPJ8_RABIT	Q2PPJ8_RABIT (Q2PPJ8) Apolipoprotein A-I	4e-15	214	Omy.27572	gnl|UG|Omy#S15299868 BX075557 AGENAE Rainbow trout normalized multi-tissues library (tcad) Oncorhynchus mykiss cDNA clone tcad0002.o.17 5prim, mRNA sequence /clone=tcad0002.o.17 /clone_end=5' /gb=BX075557 /gi=90174078 /ug=Omy.27572 /len=867	1e-162	288	UNKNOWN	UNKNOWN	UNKNOWN	UNKNOWN	TC131234	TC131234 UP|APA11_ONCMY (O57523) Apolipoprotein A-I-1 precursor (Apo-AI-1) (ApoA-I-1), complete	0	1140
		tcba0005.n.01	CA372618.1.p.om.4	FABG_SHIFL	FABG_SHIFL (P0AEK3) 3-oxoacyl-[acyl-carrier-protein] reductase (EC 1.1.1.100) (3-ketoacyl-acyl carrier protein reductase)	0.0088	25	3e-31	337	Q8N4T8_HUMAN	Q8N4T8_HUMAN (Q8N4T8) Carbonyl reductase 4	1e-65	589	UNKNOWN	UNKNOWN	UNKNOWN	UNKNOWN	UNKNOWN	UNKNOWN	UNKNOWN	UNKNOWN	BX856823	BX856823	0	712
	Protein folding/synthesis/breakdown
		tcbk0034.e.20	CA352237.1.p.om.4	UBP47_HUMAN	UBP47_HUMAN (Q96K76) Ubiquitin carboxyl-terminal hydrolase 47 (EC 3.1.2.15) (Ubiquitin thioesterase 47) (Ubiquitin-specific-processing protease 47) (Deubiquitinating enzyme 47)	0.0069		0	1788	Q32NY0_MOUSE	Q32NY0_MOUSE (Q32NY0) Usp47 protein	0	1775	Omy.5238	gnl|UG|Omy#S34315100 CU064053 AGENAE Rainbow trout normalized testis library (tcbi) Oncorhynchus mykiss cDNA clone tcbi0047.j.15, mRNA sequence /clone=tcbi0047.j.15 /clone_end=5' /gb=CU064053 /gi=111557339 /ug=Omy.5238 /len=1181	0	849	UNKNOWN	UNKNOWN	UNKNOWN	UNKNOWN	TC100245	TC100245 similar to UP|Q4SIA8_TETNG (Q4SIA8) Chromosome 5 SCAF14581, whole genome shotgun sequence, partial (34%)	0	2718
		1RT155H19_B_D10	CA352228.1.p.om.4	IBRD2_HUMAN	IBRD2_HUMAN (Q7Z419) E3 ubiquitin ligase IBRDC2 (EC 6.3.2.-) (IBR domain-containing protein 2) (p53-inducible RING finger protein)	0.0085		2e-46	470	Q5TB85_HUMAN	Q5TB85_HUMAN (Q5TB85) OTTHUMP00000016079 (Fragment)	2e-45	470	Omy.23367	gnl|UG|Omy#S15278697 666202 NCCCWA 1RT Oncorhynchus mykiss cDNA clone 1RT155H19_B_D10 5', mRNA sequence /clone=1RT155H19_B_D10 /clone_end=5' /gb=CA385298 /gi=24711636 /ti=509699491 /ug=Omy.23367 /len=792	0	656	UNKNOWN	UNKNOWN	UNKNOWN	UNKNOWN	TC122697	TC122697 weakly similar to UP|Q4T050_TETNG (Q4T050) Chromosome 8 SCAF11343, whole genome shotgun sequence. (Fragment), partial (53%)	0	754
		tcay0023.k.09	BX299801.1.p.om.4	MEPD_PIG	MEPD_PIG (P47788) Thimet oligopeptidase (EC 3.4.24.15) (Endopeptidase 24.15)	0.0093	25	4e-45	459	Q4T6J7_TETNG	Q4T6J7_TETNG (Q4T6J7) Chromosome undetermined SCAF8730, whole genome shotgun sequence. (Fragment)	1e-48	498	Omy.10066	gnl|UG|Omy#S15322985 BX310549 tcay Oncorhynchus mykiss cDNA clone tcay0023.k.09 3prim, mRNA sequence /clone=tcay0023.k.09 /clone_end=3' /gb=BX310549 /gi=90070071 /ug=Omy.10066 /len=924	0	614	UNKNOWN	UNKNOWN	UNKNOWN	UNKNOWN	BX310549	BX310549	0	614
	Xenobiotic and anti-oxidant
		tcay0039.p.23	CA344701.1.p.om.4	CP2J2_HUMAN	CP2J2_HUMAN (P51589) Cytochrome P450 2J2 (EC 1.14.14.1) (CYPIIJ2) (Arachidonic acid epoxygenase)	0.0032	10	7e-80	763	Q5TZ78_BRARE	Q5TZ78_BRARE (Q5TZ78) Novel protein similar to cytochrome P450, family 2, subfamily J	1e-101	954	Omy.9549	gnl|UG|Omy#S34424468 CU071592 AGENAE Rainbow trout multi-tissues library (tcce) Oncorhynchus mykiss cDNA clone tcay0039.p.23, mRNA sequence /clone=tcay0039.p.23 /clone_end=3' /gb=CU071592 /gi=112257077 /ug=Omy.9549 /len=1445	0	797	UNKNOWN	UNKNOWN	UNKNOWN	UNKNOWN	TC131843	TC131843 weakly similar to UP|Q4S3F0_TETNG (Q4S3F0) Chromosome 1 SCAF14751, whole genome shotgun sequence. (Fragment), partial (48%)	0	1199
		tcac0001.p.19	2 contigs/BX081745.1.p.om.4/BX081746.1.p.om.4	MMP16_HUMAN	MMP16_HUMAN (P51512) Matrix metalloproteinase-16 precursor (EC 3.4.24.-) (MMP-16) (Membrane-type matrix metalloproteinase 3) (MT-MMP 3) (MTMMP3) (Membrane-type-3 matrix metalloproteinase) (MT3-MMP) (MT3MMP) (MMP-X2)	0.0032	15	1e-122	1122	Q76LU7_ORYLA	Q76LU7_ORYLA (Q76LU7) Membrane-type matrix metalloproteinase	1e-128	1182	Omy.2106	gnl|UG|Omy#S34311330 CU069060 AGENAE Rainbow trout multi-tissues library (tcce) Oncorhynchus mykiss cDNA clone tcac0001.p.19 3prim, mRNA sequence /clone=tcac0001.p.19 /clone_end=3' /gb=CU069060 /gi=111556087 /ug=Omy.2106 /len=835	1e-108	197	UNKNOWN	UNKNOWN	UNKNOWN	UNKNOWN	BX081746	BX081746	0	732
	Purine and pyrimidine
		tcba0001.l.20	CA346464.1.p.om.4	RIR1_BRARE	RIR1_BRARE (P79732) Ribonucleoside-diphosphate reductase large subunit (EC 1.17.4.1) (Ribonucleoside-diphosphate reductase M1 subunit) (Ribonucleotide reductase large chain) (Ribonucleotide reductase protein R1 class I)	0.0014	5	0	1960	Q5U2Q5_RAT	Q5U2Q5_RAT (Q5U2Q5) Ribonucleotide reductase M1 (Mapped)	0	1922	Omy.10214	gnl|UG|Omy#S15321264 BX307470 tcay Oncorhynchus mykiss cDNA clone tcay0017.k.07 3prim, mRNA sequence /clone=tcay0017.k.07 /clone_end=3' /gb=BX307470 /gi=90060032 /ug=Omy.10214 /len=904	0	436	UNKNOWN	UNKNOWN	UNKNOWN	UNKNOWN	TC129664	TC129664 homologue to UP|RIR1_BRARE (P79732) Ribonucleoside-diphosphate reductase large subunit (Ribonucleoside-diphosphate reductase M1 subunit) (Ribonucleotide reductase large chain) (Ribonucleotide reductase protein R1 class I) , partial (55%)	0	1774
	Transcription/translation
		tcaa0001.d.13	CA371016.1.p.om.4	SFRS1_BRARE	SFRS1_BRARE (Q6NYA0) Splicing factor, arginine/serine-rich 1	0.0009	25	2e-34	365	Q8AVB5_XENLA	Q8AVB5_XENLA (Q8AVB5) Sfrs1 protein (Fragment)	1e-32	357	Omy.24755	gnl|UG|Omy#S15286865 BX073780 AGENAE Rainbow trout multi-tissues library (tcaa) Oncorhynchus mykiss cDNA clone tcaa0001.d.13 5prim, mRNA sequence /clone=tcaa0001.d.13 /clone_end=5' /gb=BX073780 /gi=90161292 /ug=Omy.24755 /len=776	0	438	UNKNOWN	UNKNOWN	UNKNOWN	UNKNOWN	TC120529	TC120529 homologue to UP|SF1L1_BRARE (Q7SXP4) Splicing factor, arginine/serine-rich 1-like protein 1, partial (44%)	0	435
		tcbk0053.n.03	BX880067.1.p.om.4	RM01_MOUSE	RM01_MOUSE (Q99N96) 39S ribosomal protein L1, mitochondrial precursor (L1mt) (MRP-L1)	0.0073		6e-59	578	Q4RPP9_TETNG	Q4RPP9_TETNG (Q4RPP9) Chromosome 12 SCAF15007, whole genome shotgun sequence	1e-80	773	Omy.16349	gnl|UG|Omy#S34422461 CU074263 AGENAE Rainbow trout multi-tissues library (tcce) Oncorhynchus mykiss cDNA clone tcbk0053.n.03, mRNA sequence /clone=tcbk0053.n.03 /clone_end=3' /gb=CU074263 /gi=112255065 /ug=Omy.16349 /len=1018	0	767	UNKNOWN	UNKNOWN	UNKNOWN	UNKNOWN	TC97591	TC97591 similar to UP|Q4RPP9_TETNG (Q4RPP9) Chromosome 12 SCAF15007, whole genome shotgun sequence, partial (74%)	0	799
		tcbk0031.f.11	BX886388.1.p.om.4	MLL3_HUMAN	MLL3_HUMAN (Q8NEZ4) Myeloid/lymphoid or mixed-lineage leukemia protein 3 homolog (EC 2.1.1.43) (Histone-lysine N-methyltransferase, H3 lysine-4 specific MLL3) (Homologous to ALR protein)	0.0085		9e-29	316	Q75MN6_HUMAN	Q75MN6_HUMAN (Q75MN6) Hypothetical protein MLL3 (Fragment)	8e-28	316	UNKNOWN	UNKNOWN	UNKNOWN	UNKNOWN	UNKNOWN	UNKNOWN	UNKNOWN	UNKNOWN	BX886388	BX886388	0	753
		1RT72G15_A_D08	CA364106.1.p.om.4	RARA_FUGRU	RARA_FUGRU (Q9W5Z3) Retinoic acid receptor alpha (RAR-alpha)	0.0099		8e-24	268	Q6IN48_HUMAN	Q6IN48_HUMAN (Q6IN48) RARG protein (Fragment)	9e-22	260	Omy.21776	gnl|UG|Omy#S15258536 636781 NCCCWA 1RT Oncorhynchus mykiss cDNA clone 1RT119N14_D_G07 5', mRNA sequence /clone=1RT119N14_D_G07 /clone_end=5' /gb=CA362587 /gi=24670065 /ti=509009396 /ug=Omy.21776 /len=776	1e-20	49	UNKNOWN	UNKNOWN	UNKNOWN	UNKNOWN	CA364106	CA364106	2e-77	145
	Signal transduction
		tcba0005.c.08	BX858021.1.p.om.4	MAPK5_MOUSE	MAPK5_MOUSE (O54992) MAP kinase-activated protein kinase 5 (EC 2.7.11.1) (MAPK-activated protein kinase 5) (MAPKAP kinase 5)	0.0017	10	1e-128	986	Q4RPT6_TETNG	Q4RPT6_TETNG (Q4RPT6) Chromosome 12 SCAF15007, whole genome shotgun sequence. (Fragment)	1e-135	1018	UNKNOWN	UNKNOWN	UNKNOWN	UNKNOWN	UNKNOWN	UNKNOWN	UNKNOWN	UNKNOWN	TC111013	TC111013 homologue to UP|Q4RPT6_TETNG (Q4RPT6) Chromosome 12 SCAF15007, whole genome shotgun sequence. (Fragment), partial (53%)	0	953
		tcbk0059.f.09	BX302662.1.p.om.4	IBP2_BRARE	IBP2_BRARE (Q9PTH3) Insulin-like growth factor-binding protein 2 precursor (IGFBP-2) (IBP-2) (IGF-binding protein 2)	0.0022	25	2e-80	764	Q91VK7_MOUSE	Q91VK7_MOUSE (Q91VK7) Insulin-like growth factor binding protein 2	5e-55	553	Omy.7049	gnl|UG|Omy#S34422346 CU074148 AGENAE Rainbow trout multi-tissues library (tcce) Oncorhynchus mykiss cDNA clone tcbk0059.f.09, mRNA sequence /clone=tcbk0059.f.09 /clone_end=3' /gb=CU074148 /gi=112254950 /ug=Omy.7049 /len=1513	0	978	UNKNOWN	UNKNOWN	UNKNOWN	UNKNOWN	TC95064	TC95064 UP|Q3I346_ONCMY (Q3I346) Insulin-like growth factor binding protein 3, complete	0	1111
	Trafficking
		tcbk0059.g.18	BX881771.1.p.om.4	AP2M1_RAT	AP2M1_RAT (P84092) AP-2 complex subunit mu-1 (Adaptin mu-1) (AP-2 mu-2 chain) (Clathrin coat assembly protein AP50) (Clathrin coat-associated protein AP50) (Plasma membrane adaptor AP-2 50 kDa protein) (Clathrin assembly protein complex 2 medium chain)	0.0071	25	2e-36	381	Q6A0C9_MOUSE	Q6A0C9_MOUSE (Q6A0C9) MKIAA0109 protein (Fragment)	2e-35	381	Omy.18216	gnl|UG|Omy#S23933944 1302431 NCCCWA 02RT Oncorhynchus mykiss cDNA 5', mRNA sequence /clone_end=5' /gb=CX250220 /gi=60366742 /ug=Omy.18216 /len=741	5e-17	44	UNKNOWN	UNKNOWN	UNKNOWN	UNKNOWN	BX881771	BX881771	0	615
	Cell cycle
		tcbk0014.j.04	CA351409.1.p.om.4	RBM5_MOUSE	RBM5_MOUSE (Q91YE7) RNA-binding protein 5 (RNA-binding motif protein 5) (Tumor suppressor LUCA15)	5.8e-05	5	4e-43	444	Q59HE6_HUMAN	Q59HE6_HUMAN (Q59HE6) RNA binding motif protein 5 variant (Fragment)	4e-42	444	Omy.19443	gnl|UG|Omy#S18151622 BX876951 tcbk Oncorhynchus mykiss cDNA clone tcbk0014c.j.04 5prim, mRNA sequence /clone=tcbk0014c.j.04 /clone_end=5' /gb=BX876951 /gi=42791422 /ug=Omy.19443 /len=767	0	767	UNKNOWN	UNKNOWN	UNKNOWN	UNKNOWN	TC121839	TC121839 similar to UP|Q28D22_XENTR (Q28D22) RNA binding motif protein 5, partial (22%)	0	1282
		tcay0023.l.08	BX310686.1.p.om.4	ATM_MOUSE	ATM_MOUSE (Q62388) Serine-protein kinase ATM (EC 2.7.11.1) (Ataxia telangiectasia mutated homolog) (A-T, mutated homolog)	0.0041	25	3e-77	736	Q6NX74_MOUSE	Q6NX74_MOUSE (Q6NX74) Atm protein (Fragment)	3e-76	736	Omy.5729	gnl|UG|Omy#S15323069 BX310686 tcay Oncorhynchus mykiss cDNA clone tcay0023.l.08 3prim, mRNA sequence /clone=tcay0023.l.08 /clone_end=3' /gb=BX310686 /gi=90097719 /ug=Omy.5729 /len=1110	0	909	UNKNOWN	UNKNOWN	UNKNOWN	UNKNOWN	BX310686	BX310686	0	909
		tcbk0015.e.13	BX871087.1.p.om.4	RERE_HUMAN	RERE_HUMAN (Q9P2R6) Arginine-glutamic acid dipeptide repeats protein (Atrophin-1-like protein) (Atrophin-1-related protein)	0.0058	25	1e-90	850	Q5VY47_HUMAN	Q5VY47_HUMAN (Q5VY47) Arginine-glutamic acid dipeptide (RE) repeats	1e-89	850	UNKNOWN	UNKNOWN	UNKNOWN	UNKNOWN	UNKNOWN	UNKNOWN	UNKNOWN	UNKNOWN	BX871087	BX871087	0	349
		tcbk0048.k.23	BX320807.1.p.om.4	ZFYV9_HUMAN	ZFYV9_HUMAN (O95405) Zinc finger FYVE domain-containing protein 9 (Mothers against decapentaplegic homolog-interacting protein) (Madh-interacting protein) (Smad anchor for receptor activation) (Receptor activation anchor) (hSARA) (Novel serine protease)	0.0065		0	2536	Q5T0F7_HUMAN	Q5T0F7_HUMAN (Q5T0F7) Zinc finger, FYVE domain containing 9	0	2536	Omy.13130	gnl|UG|Omy#S34421864 CU073663 AGENAE Rainbow trout multi-tissues library (tcce) Oncorhynchus mykiss cDNA clone tcbk0048.k.23, mRNA sequence /clone=tcbk0048.k.23 /clone_end=3' /gb=CU073663 /gi=112254468 /ug=Omy.13130 /len=1532	0	1054	UNKNOWN	UNKNOWN	UNKNOWN	UNKNOWN	TC128612	TC128612 similar to GB|AAC99462.1|4092767|AF104304 Smad anchor for receptor activation {Homo sapiens} (exp=-1; wgp=0; cg=0), partial (28%)	0	1225
		1RT87I15_A_E08	CA345209.1.p.om.4	FAIM2_HUMAN	FAIM2_HUMAN (Q9BWQ8) Fas apoptotic inhibitory molecule 2 (Lifeguard protein) (Transmembrane BAX inhibitor motif-containing protein 2)	0.007		7e-43	435	Q4RW36_TETNG	Q4RW36_TETNG (Q4RW36) Chromosome 9 SCAF14991, whole genome shotgun sequence. (Fragment)	1e-46	475	Omy.22431	gnl|UG|Omy#S19710548 CR364943 AGENAE Rainbow trout normalized testis library (tcbi) Oncorhynchus mykiss cDNA clone tcbi0035.h.20 5prim, mRNA sequence /clone=tcbi0035.h.20 /clone_end=5' /gb=CR364943 /gi=90119503 /ug=Omy.22431 /len=837	2e-06	26	UNKNOWN	UNKNOWN	UNKNOWN	UNKNOWN	CA345209	CA345209	0	533
	Immune and stress response
		tcbk0035.j.19	BX301945.1.p.om.4	HA1B_BOVIN	HA1B_BOVIN (P13753) BOLA class I histocompatibility antigen, alpha chain BL3-7 precursor	0.00065	10	1e-26	299	Q31594_SALSA	Q31594_SALSA (Q31594) MHC class I	2e-64	633	Omy.25047	gnl|UG|Omy#S15318228 BX301945 tcay Oncorhynchus mykiss cDNA clone tcay0010.f.16 5prim, mRNA sequence /clone=tcay0010.f.16 /clone_end=5' /gb=BX301945 /gi=90049930 /ug=Omy.25047 /len=822	0	613	UNKNOWN	UNKNOWN	UNKNOWN	UNKNOWN	TC99235	TC99235 similar to UP|Q9GJJ4_SALTR (Q9GJJ4) MHC class I heavy chain (Fragment), partial (46%)	0	648
		tcba0021.p.13	CA345685.1.p.om.4	C1R_HUMAN	C1R_HUMAN (P00736) Complement C1r subcomponent precursor (EC 3.4.21.41) (Complement component 1, r subcomponent) [Contains: Complement C1r subcomponent heavy chain; Complement C1r subcomponent light chain]	0.0038	25	1e-140	1282	Q4R577_MACFA	Q4R577_MACFA (Q4R577) Brain cDNA, clone: QccE-15711, similar to human complement component 1, r subcomponent (C1R),	1e-140	1290	Omy.1119	gnl|UG|Omy#S18214890 Oncorhynchus mykiss mRNA for C1R/C1S subunit of Ca2+-dependent complex (c1r/c1s gene) /cds=p(154,2277) /gb=AJ519930 /gi=40217255 /ug=Omy.1119 /len=2407	0	2002	UNKNOWN	UNKNOWN	UNKNOWN	UNKNOWN	TC95862	TC95862 homologue to UP|Q70W31_ONCMY (Q70W31) C1R/C1S subunit of Ca2+-dependent complex, complete	0	2094
	Extracellular matrix and structural components
		tcay0001.j.14	CA343393.1.p.om.4	ITIH2_HUMAN	ITIH2_HUMAN (P19823) Inter-alpha-trypsin inhibitor heavy chain H2 precursor (ITI heavy chain H2) (Inter-alpha-inhibitor heavy chain 2) (Inter-alpha-trypsin inhibitor complex component II) (Serum-derived hyaluronan-associated protein) (SHAP)	0.0052	25	0	2563	Q4S5G1_TETNG	Q4S5G1_TETNG (Q4S5G1) Chromosome 19 SCAF14731, whole genome shotgun sequence. (Fragment)	0	3334	Omy.23501	gnl|UG|Omy#S15271776 657722 NCCCWA 1RT Oncorhynchus mykiss cDNA clone 1RT44B07_B_A04 5', mRNA sequence /clone=1RT44B07_B_A04 /clone_end=5' /gb=CA378760 /gi=24698882 /ti=509625327 /ug=Omy.23501 /len=711	0	707	UNKNOWN	UNKNOWN	UNKNOWN	UNKNOWN	TC118571	TC118571 similar to UP|Q4S5G1_TETNG (Q4S5G1) Chromosome 19 SCAF14731, whole genome shotgun sequence. (Fragment), partial (78%)	0	2102
	Miscellaneous
		tcay0039.l.20	BX856305.1.p.om.4	DYH1B_CHLRE	DYH1B_CHLRE (Q9MBF8) Dynein-1-beta heavy chain, flagellar inner arm I1 complex (1-beta DHC) (Dynein-1, subspecies f)	1.2e-05	0	3e-63	615	Q9UFW6_HUMAN	Q9UFW6_HUMAN (Q9UFW6) Hypothetical protein DKFZp434A236 (Fragment)	1e-147	1348	Omy.28310	gnl|UG|Omy#S34424296 CU071420 AGENAE Rainbow trout multi-tissues library (tcce) Oncorhynchus mykiss cDNA clone tcay0039.l.20, mRNA sequence /clone=tcay0039.l.20 /clone_end=3' /gb=CU071420 /gi=112256900 /ug=Omy.28310 /len=1324	0	707	UNKNOWN	UNKNOWN	UNKNOWN	UNKNOWN	TC128799	TC128799	0	1081
		tcba0006.m.24	BX860408.1.p.om.4	NEURL_MOUSE	NEURL_MOUSE (Q923S6) Neuralized-like protein 1 (m-neuralized 1) (m-neu1)	0.0017	25	8e-18	222	Q5M870_RAT	Q5M870_RAT (Q5M870) Similar to lung inducible neuralized-related C3HC4 RING finger protein	7e-23	274	UNKNOWN	UNKNOWN	UNKNOWN	UNKNOWN	UNKNOWN	UNKNOWN	UNKNOWN	UNKNOWN	BX860408	BX860408	0	771
		1RT107M11_A_G06	CA365914.1.p.om.4	B3AT_ONCMY	B3AT_ONCMY (P32847) Band 3 anion exchange protein (Solute carrier family 4 member 1)	0.0039	25	2e-78	744	Q9UEY5_HUMAN	Q9UEY5_HUMAN (Q9UEY5) Anion exchanger 2 type b2	1e-44	460	Omy.11550	gnl|UG|Omy#S15341260 S.gairdneri mRNA for erythrocyte band 3 protein /cds=p(150,2906) /gb=X61699 /gi=64308 /ug=Omy.11550 /len=3827	2e-10	33	UNKNOWN	UNKNOWN	UNKNOWN	UNKNOWN	CA365914	CA365914	0	681
		tcbk0017.l.08	BX876210.1.p.om.4	PP2CA_RAT	PP2CA_RAT (P20650) Protein phosphatase 2C isoform alpha (EC 3.1.3.16) (PP2C-alpha) (IA) (Protein phosphatase 1A)	0.0049	25	1e-131	1201	Q9EQE3_MOUSE	Q9EQE3_MOUSE (Q9EQE3) Protein phosphatase 2C alpha 3 (11 days embryo whole body cDNA, RIKEN full-length enriched library, clone:2700032K09 product:protein phosphatase 1A, magnesium dependent, alpha isoform, full insert sequence)	1e-130	1201	Omy.22901	gnl|UG|Omy#S15252031 631626 NCCCWA 1RT Oncorhynchus mykiss cDNA clone 1RT2B14_D_A07 5', mRNA sequence /clone=1RT2B14_D_A07 /clone_end=5' /gb=CA358806 /gi=24603993 /ti=514658458 /ug=Omy.22901 /len=771	7e-23	54	UNKNOWN	UNKNOWN	UNKNOWN	UNKNOWN	BX877441	BX877441	0	657
		tcba0006.c.15	CA347487.1.p.om.4	PIR_ARATH	PIR_ARATH (Q5S2C3) Protein PIR (PIR of plants) (Protein PIROGI) (Protein KLUNKER) (AtSRA1)	0.0049	25	6e-10	108	Q4SD94_TETNG	Q4SD94_TETNG (Q4SD94) Chromosome 1 SCAF14641, whole genome shotgun sequence	1e-173	1148	Omy.5585	gnl|UG|Omy#S34424993 CU072117 AGENAE Rainbow trout multi-tissues library (tcce) Oncorhynchus mykiss cDNA clone tcba0023.p.08, mRNA sequence /clone=tcba0023.p.08 /clone_end=3' /gb=CU072117 /gi=112257628 /ug=Omy.5585 /len=1512	0	1011	UNKNOWN	UNKNOWN	UNKNOWN	UNKNOWN	TC115305	TC115305 homologue to UP|Q4SD94_TETNG (Q4SD94) Chromosome 1 SCAF14641, whole genome shotgun sequence, partial (15%)	0	1467
		1RT104J04_D_E02	CA347372.1.p.om.4	CALR_MOUSE	CALR_MOUSE (P14211) Calreticulin precursor (CRP55) (Calregulin) (HACBP) (ERp60)	0.0065	25	4e-99	924	Q3TVD2_MOUSE	Q3TVD2_MOUSE (Q3TVD2) 13 days embryo liver cDNA, RIKEN full-length enriched library, clone:2510009E10 product:calreticulin, full insert sequence	4e-98	924	Omy.23286	gnl|UG|Omy#S15299555 BX074880 AGENAE Rainbow trout normalized multi-tissues library (tcad) Oncorhynchus mykiss cDNA clone tcad0002.i.01 5prim, mRNA sequence /clone=tcad0002.i.01 /clone_end=5' /gb=BX074880 /gi=90167975 /ug=Omy.23286 /len=865	0	755	UNKNOWN	UNKNOWN	UNKNOWN	UNKNOWN	TC106361	TC106361 similar to UP|Q4RUE6_TETNG (Q4RUE6) Chromosome 1 SCAF14995, whole genome shotgun sequence. (Fragment), partial (45%)	0	756
		tcay0026.b.17	BX313138.1.p.om.4	INVS_BRARE	INVS_BRARE (Q8UVC1) Inversin	0.0074	25	1e-105	978	Q2M1I4_HUMAN	Q2M1I4_HUMAN (Q2M1I4) INVS protein	4e-96	906	Omy.28471	gnl|UG|Omy#S34308693 CU066423 AGENAE Rainbow trout multi-tissues library (tcce) Oncorhynchus mykiss cDNA clone tcay0026.b.17, mRNA sequence /clone=tcay0026.b.17 /clone_end=3' /gb=CU066423 /gi=111552719 /ug=Omy.28471 /len=1463	0	755	UNKNOWN	UNKNOWN	UNKNOWN	UNKNOWN	BX313138	BX313138	0	791
		1RT39E20_C_C10	CA375167.1.p.om.4	DLLC_BRARE	DLLC_BRARE (Q9IAT6) Delta-like protein C precursor (DeltaC protein) (delC)	0.0086	25	1e-125	845	Q6PFV7_MOUSE	Q6PFV7_MOUSE (Q6PFV7) Delta-like 1 (Drosophila)	1e-108	780	Omy.19662	gnl|UG|Omy#S34422565 CU069688 AGENAE Rainbow trout multi-tissues library (tcce) Oncorhynchus mykiss cDNA clone tcce0008.g.01 3prim, mRNA sequence /clone=tcce0008.g.01 /clone_end=3' /gb=CU069688 /gi=112255169 /ug=Omy.19662 /len=790	0	501	UNKNOWN	UNKNOWN	UNKNOWN	UNKNOWN	TC99999	TC99999 similar to UP|DLLC_BRARE (Q9IAT6) Delta-like protein C precursor (DeltaC protein) (delC), partial (54%)	0	823
	Unknown
		tcba0023.d.09	BX865794.1.p.om.4	UNKNOWN	UNKNOWN	0.0009		UNKNOWN	UNKNOWN	Q1L8M8_BRARE	Q1L8M8_BRARE (Q1L8M8) Novel protein (Fragment)	1e-126	1164	UNKNOWN	UNKNOWN	UNKNOWN	UNKNOWN	UNKNOWN	UNKNOWN	UNKNOWN	UNKNOWN	TC121968	TC121968 similar to UP|Q4RHJ6_TETNG (Q4RHJ6) Chromosome 19 SCAF15045, whole genome shotgun sequence. (Fragment), partial (51%)	0	941
		tcav0001.a.16	BX085424.1.p.om.4	FA40B_MOUSE	FA40B_MOUSE (Q8C9H6) Protein FAM40B	0.0013	25	4e-41	424	Q4RHJ8_TETNG	Q4RHJ8_TETNG (Q4RHJ8) Chromosome 19 SCAF15045, whole genome shotgun sequence. (Fragment)	4e-47	484	Omy.28622	gnl|UG|Omy#S18142897 BX868367 tcba Oncorhynchus mykiss cDNA clone tcba0028.h.04 5prim, mRNA sequence /clone=tcba0028.h.04 /clone_end=5' /gb=BX868367 /gi=90096933 /ug=Omy.28622 /len=813	0	704	UNKNOWN	UNKNOWN	UNKNOWN	UNKNOWN	TC119594	TC119594 homologue to UP|Q4RHJ8_TETNG (Q4RHJ8) Chromosome 19 SCAF15045, whole genome shotgun sequence. (Fragment), partial (12%)	0	858
		tcbk0029.n.22	CA353332.1.p.om.4	AL2S4_HUMAN	AL2S4_HUMAN (Q96Q45) Amyotrophic lateral sclerosis 2 chromosomal region candidate gene 4 protein	0.003	25	4e-92	866	Q29RJ8_BOVIN	Q29RJ8_BOVIN (Q29RJ8) Amyotrophic lateral sclerosis 2 (Juvenile) chromosome region, candidate 4	3e-86	824	Omy.13053	gnl|UG|Omy#S34426119 CU073241 AGENAE Rainbow trout multi-tissues library (tcce) Oncorhynchus mykiss cDNA clone tcbk0029.n.22, mRNA sequence /clone=tcbk0029.n.22 /clone_end=3' /gb=CU073241 /gi=112258754 /ug=Omy.13053 /len=1393	0	773	UNKNOWN	UNKNOWN	UNKNOWN	UNKNOWN	TC119364	TC119364 similar to UP|Q66IE4_BRARE (Q66IE4) Zgc:101660, partial (61%)	0	1130
		tcbk0062.k.12	CA342607.1.p.om.4	UNKNOWN	UNKNOWN	0.0054	25	UNKNOWN	UNKNOWN	Q6ZQE3_MOUSE	Q6ZQE3_MOUSE (Q6ZQE3) MKIAA0295 protein (Fragment)	2e-39	420	Omy.23455	gnl|UG|Omy#S18536900 BX914123 tcbk Oncorhynchus mykiss cDNA clone tcbk0074.c.21 5prim, mRNA sequence /clone=tcbk0074.c.21 /clone_end=5' /gb=BX914123 /gi=90067667 /ug=Omy.23455 /len=995	1e-145	259	UNKNOWN	UNKNOWN	UNKNOWN	UNKNOWN	TC124920	TC124920 similar to UP|Q4TBJ0_TETNG (Q4TBJ0) Chromosome 13 SCAF7124, whole genome shotgun sequence. (Fragment), partial (5%)	0	812
		tcbk0034.n.16	NO CONTIG	UNKNOWN	UNKNOWN	0.0077	15	UNKNOWN	UNKNOWN	UNKNOWN	UNKNOWN	UNKNOWN	UNKNOWN	UNKNOWN	UNKNOWN	UNKNOWN	UNKNOWN	UNKNOWN	UNKNOWN	UNKNOWN	UNKNOWN	UNKNOWN	UNKNOWN	UNKNOWN	UNKNOWN
					total	36	8
genes down-regulated in fish fed the high energy diet (HE) compared to those fed the low energy diet (LE)
		clone_names	contig_name	swissprot_hit_accession	swissprot_hit_description				swissprot_hit_evalue	swissprot_hit_score	sptr_hit_accession	sptr_hit_description	sptr_hit_evalue	sptr_hit_score	unigene_hit_accession	unigene_hit_description	unigene_hit_evalue	unigene_hit_score	unigene_hs_hit_accession	unigene_hs_hit_description	unigene_hs_hit_evalue	unigene_hs_hit_score	tigr_hit_accession	tigr_hit_description	tigr_hit_evalue	tigr_hit_score
	Metabolism
	Lipid
		tcbk0026.a.17	CA342741.1.p.om.4	ERG28_PONPY	ERG28_PONPY (Q5R589) Probable ergosterol biosynthetic protein 28	1.9e-06	0		8e-58	569	Q6FII3_HUMAN	Q6FII3_HUMAN (Q6FII3) C14orf1 protein (Hypothetical protein C14orf1)	8e-57	569	Omy.10474	gnl|UG|Omy#S34421558 CU073357 AGENAE Rainbow trout multi-tissues library (tcce) Oncorhynchus mykiss cDNA clone tcbk0026.a.17, mRNA sequence /clone=tcbk0026.a.17 /clone_end=3' /gb=CU073357 /gi=112254162 /ug=Omy.10474 /len=1159	0	1066	UNKNOWN	UNKNOWN	UNKNOWN	UNKNOWN	TC95985	TC95985 homologue to UP|Q4RLW0_TETNG (Q4RLW0) Chromosome 10 SCAF15019, whole genome shotgun sequence. (Fragment), complete	0	926
		1RT36I05_A_E03	CA358732.1.p.om.4	ACBP_CHAVI	ACBP_CHAVI (P82934) Acyl-CoA-binding protein (ACBP) (EP)	1.27e-05	0		1e-28	316	Q6LE27_CYPCA	Q6LE27_CYPCA (Q6LE27) Endozepine	1e-33	368	Omy.1046	gnl|UG|Omy#S15296287 BX074572 AGENAE Rainbow trout normalized multi-tissues library (tcad) Oncorhynchus mykiss cDNA clone tcad0002.k.07 5prim, mRNA sequence /clone=tcad0002.k.07 /clone_end=5' /gb=BX074572 /gi=90165555 /ug=Omy.1046 /len=893	0	752	UNKNOWN	UNKNOWN	UNKNOWN	UNKNOWN	TC112432	TC112432 similar to UP|Q6LE27_CYPCA (Q6LE27) Endozepine, complete	0	780
		1RT85A15_A_A08	CA344881.1.p.om.4	ECHA_HUMAN	ECHA_HUMAN (P40939) Trifunctional enzyme subunit alpha, mitochondrial precursor (TP-alpha) (78 kDa gastrin-binding protein) [Includes: Long-chain enoyl-CoA hydratase (EC 4.2.1.17); Long chain 3-hydroxyacyl-CoA dehydrogenase (EC 1.1.1.211)]	0.00012	0		0	1706	Q8BMS1_MOUSE	Q8BMS1_MOUSE (Q8BMS1) 10 days neonate skin cDNA, RIKEN full-length enriched library, clone:4732482C21 product:TRIFUNCTIONAL ENZYME ALPHA SUBUNIT, MITOCHONDRIAL (TP-ALPHA) (NOD-derived CD11c +ve dendritic cells cDNA, RIKEN full-length enriched library, cl	0	1718	Omy.9740	gnl|UG|Omy#S15289980 BX083912 AGENAE Rainbow trout normalized multi-tissues library (tcac) Oncorhynchus mykiss cDNA clone tcac0004.n.15 3prim, mRNA sequence /clone=tcac0004.n.15 /clone_end=3' /gb=BX083912 /gi=90167044 /ug=Omy.9740 /len=850	0	340	UNKNOWN	UNKNOWN	UNKNOWN	UNKNOWN	TC123883	TC123883 similar to UP|Q4REL3_TETNG (Q4REL3) Chromosome 10 SCAF15123, whole genome shotgun sequence, partial (63%)	0	1559
		tcav0002.b.06	CA342547.1.p.om.4	FABPH_ONCMY	FABPH_ONCMY (O13008) Fatty acid-binding protein, heart (H-FABP) (Heart-type fatty acid-binding protein)	0.00015	0		3e-69	668	Q6R758_SALSA	Q6R758_SALSA (Q6R758) Muscle fatty acid binding protein	2e-67	662	Omy.10219	gnl|UG|Omy#S34424585 CU071709 AGENAE Rainbow trout multi-tissues library (tcce) Oncorhynchus mykiss cDNA clone tcba0002.l.12, mRNA sequence /clone=tcba0002.l.12 /clone_end=3' /gb=CU071709 /gi=112257197 /ug=Omy.10219 /len=909	0	469	UNKNOWN	UNKNOWN	UNKNOWN	UNKNOWN	TC105232	TC105232 GB|AAB53643.1|2072010|OMU95296 fatty acid binding protein H-FABP {Oncorhynchus mykiss} (exp=-1; wgp=0; cg=0), complete	0	607
		tcay0009.m.15	CA369435.1.p.om.4	DHC24_HUMAN	DHC24_HUMAN (Q15392) 24-dehydrocholesterol reductase precursor (EC 1.3.1.-) (3-beta-hydroxysterol delta-24-reductase) (Seladin-1) (Diminuto/dwarf1 homolog)	0.00045	0		0	1664	Q4RL03_TETNG	Q4RL03_TETNG (Q4RL03) Chromosome 1 SCAF15025, whole genome shotgun sequence	0	1754	Omy.11243	gnl|UG|Omy#S15332056 BX302990 tcay Oncorhynchus mykiss cDNA clone tcay0009.m.15 5prim, mRNA sequence /clone=tcay0009.m.15 /clone_end=5' /gb=BX302990 /gi=90063588 /ug=Omy.11243 /len=937	0	669	UNKNOWN	UNKNOWN	UNKNOWN	UNKNOWN	TC128323	TC128323 similar to UP|Q4RL03_TETNG (Q4RL03) Chromosome 1 SCAF15025, whole genome shotgun sequence, partial (74%)	0	1230
		tcbk0049.e.13	BX299335.1.p.om.4	THIC_MOUSE	THIC_MOUSE (Q8CAY6) Acetyl-CoA acetyltransferase, cytosolic (EC 2.3.1.9) (Cytosolic acetoacetyl-CoA thiolase)	0.00052	0		1e-130	1193	Q6INZ2_XENLA	Q6INZ2_XENLA (Q6INZ2) MGC69098 protein	1e-139	1276	Omy.356	gnl|UG|Omy#S34422320 CU074122 AGENAE Rainbow trout multi-tissues library (tcce) Oncorhynchus mykiss cDNA clone tcbk0049.e.13, mRNA sequence /clone=tcbk0049.e.13 /clone_end=3' /gb=CU074122 /gi=112254924 /ug=Omy.356 /len=1391	1e-136	244	UNKNOWN	UNKNOWN	UNKNOWN	UNKNOWN	TC102054	TC102054 similar to UP|Q5SPA3_BRARE (Q5SPA3) Acetyl-CoA acetyltransferase 2, partial (66%)	0	830
		tcad0008.a.12	BX077802.1.p.om.4	VIT_ONCMY	VIT_ONCMY (Q92093) Vitellogenin precursor (VTG) [Contains: Lipovitellin I (LVI); Phosvitin (PV); Lipovitellin II (LVII)]	0.00092	5		1e-126	1156	Q6J526_SALAL	Q6J526_SALAL (Q6J526) Vitellogenin 1 (Fragment)	1e-121	1126	Omy.1755	gnl|UG|Omy#S15341281 Salmo gairdneri (clone pSG Vg 5.09) vitellogenin mRNA, 3' end of cds /cds=p(1,1353) /gb=M27651 /gi=1066854 /ug=Omy.1755 /len=1472	0	618	UNKNOWN	UNKNOWN	UNKNOWN	UNKNOWN	TC95916	TC95916 homologue to GB|AAA81577.1|1066855|SMOVITELL vitellogenin {Oncorhynchus mykiss} (exp=-1; wgp=0; cg=0), partial (98%)	0	759
		1RT85C09_A_B05	CA344888.1.p.om.4	RDH12_HUMAN	RDH12_HUMAN (Q96NR8) Retinol dehydrogenase 12 (EC 1.1.1.-) (All-trans and 9-cis retinol dehydrogenase)	0.0028	5		1e-97	913	Q5R763_PONPY	Q5R763_PONPY (Q5R763) Hypothetical protein DKFZp468M1528	2e-96	912	Omy.23761	gnl|UG|Omy#S34315474 CU064427 AGENAE Rainbow trout normalized testis library (tcbi) Oncorhynchus mykiss cDNA clone tcbi0049.a.18, mRNA sequence /clone=tcbi0049.a.18 /clone_end=5' /gb=CU064427 /gi=111557713 /ug=Omy.23761 /len=1232	0	475	UNKNOWN	UNKNOWN	UNKNOWN	UNKNOWN	TC117494	TC117494 similar to UP|Q6DG78_BRARE (Q6DG78) Retinol dehydrogenase 12 (All-trans and 9-cis), complete	0	1270
		tcba0011.i.05	CA343173.1.p.om.4	PIGF_HUMAN	PIGF_HUMAN (Q07326) Phosphatidylinositol-glycan biosynthesis class F protein (PIG-F) (GPI11 homolog)	0.0031	10		2e-54	540	Q5PPT8_XENLA	Q5PPT8_XENLA (Q5PPT8) LOC496083 protein	1e-56	568	Omy.2777	gnl|UG|Omy#S34426056 CU073178 AGENAE Rainbow trout multi-tissues library (tcce) Oncorhynchus mykiss cDNA clone tcbk0014.b.12, mRNA sequence /clone=tcbk0014.b.12 /clone_end=3' /gb=CU073178 /gi=112258691 /ug=Omy.2777 /len=1185	0	649	UNKNOWN	UNKNOWN	UNKNOWN	UNKNOWN	TC95382	TC95382 similar to UP|Q6P0J9_BRARE (Q6P0J9) Phosphatidylinositol glycan, class F, partial (95%)	0	844
		1RT102I12_C_E06	CA345121.1.p.om.4	EBP_HUMAN	EBP_HUMAN (Q15125) 3-beta-hydroxysteroid-delta(8),delta(7)-isomerase (EC 5.3.3.5) (Cholestenol delta-isomerase) (Delta8-delta7 sterol isomerase) (D8-D7 sterol isomerase) (Emopamil-binding protein)	0.0035	20		4e-70	675	Q5RAW3_PONPY	Q5RAW3_PONPY (Q5RAW3) Hypothetical protein DKFZp469P151	2e-69	677	Omy.24354	gnl|UG|Omy#S15290645 BX085148 AGENAE Rainbow trout normalized multi-tissues library (tcac) Oncorhynchus mykiss cDNA clone tcac0006.n.10 5prim, mRNA sequence /clone=tcac0006.n.10 /clone_end=5' /gb=BX085148 /gi=90174864 /ug=Omy.24354 /len=910	0	850	UNKNOWN	UNKNOWN	UNKNOWN	UNKNOWN	TC95665	TC95665 similar to UP|Q6DG98_BRARE (Q6DG98) Zgc:91895, partial (84%)	0	981
		tcab0001.k.17	BX080468.1.p.om.4	ENPP7_HUMAN	ENPP7_HUMAN (Q6UWV6) Ectonucleotide pyrophosphatase/phosphodiesterase 7 precursor (EC 3.1.4.12) (E-NPP7) (NPP-7) (Alkaline sphingomyelin phosphodiesterase) (Intestinal alkaline sphingomyelinase) (Alk-SMase)	0.0037	15		2e-74	657	Q3TIW9_MOUSE	Q3TIW9_MOUSE (Q3TIW9) 15 days pregnant adult female placenta cDNA, RIKEN full-length enriched library, clone:I530028E15 product:similar to Hypothetical protein (Intestinal alkaline sphingomyelinase) (Adult male intestinal mucosa cDNA, RIKEN full-length e	9e-65	635	UNKNOWN	UNKNOWN	UNKNOWN	UNKNOWN	UNKNOWN	UNKNOWN	UNKNOWN	UNKNOWN	BX080468	BX080468	0	756
		1RT152H15_B_D08	CA345664.1.p.om.4	NR1D2_HUMAN	NR1D2_HUMAN (Q14995) Orphan nuclear receptor NR1D2 (Rev-erb-beta) (EAR-1R) (Orphan nuclear hormone receptor BD73)	0.0039	15		1e-82	784	Q4RW38_TETNG	Q4RW38_TETNG (Q4RW38) Chromosome 9 SCAF14991, whole genome shotgun sequence. (Fragment)	1e-115	1076	Omy.22432	gnl|UG|Omy#S15277289 662367 NCCCWA 1RT Oncorhynchus mykiss cDNA clone 1RT152H15_B_D08 5', mRNA sequence /clone=1RT152H15_B_D08 /clone_end=5' /gb=CA382526 /gi=24706118 /ti=509629093 /ug=Omy.22432 /len=761	0	678	UNKNOWN	UNKNOWN	UNKNOWN	UNKNOWN	TC122556	TC122556 similar to UP|Q4RXZ3_TETNG (Q4RXZ3) Chromosome 11 SCAF14979, whole genome shotgun sequence, partial (41%)	0	1258
		tcay0002.n.16	CA365295.1.p.om.4	FABPH_ONCMY	FABPH_ONCMY (O13008) Fatty acid-binding protein, heart (H-FABP) (Heart-type fatty acid-binding protein)	0.0043	5		1e-65	637	Q6R758_SALSA	Q6R758_SALSA (Q6R758) Muscle fatty acid binding protein	4e-65	642	Omy.6804	gnl|UG|Omy#S18103988 BX858884 tcay Oncorhynchus mykiss cDNA clone tcay0039.m.05 5prim, mRNA sequence /clone=tcay0039.m.05 /clone_end=5' /gb=BX858884 /gi=90146172 /ug=Omy.6804 /len=783	0	726	UNKNOWN	UNKNOWN	UNKNOWN	UNKNOWN	TC107537	TC107537 homologue to GB|AAB53643.1|2072010|OMU95296 fatty acid binding protein H-FABP {Oncorhynchus mykiss} (exp=-1; wgp=0; cg=0), partial (92%)	0	945
		1RT28E12_C_C06	CA343707.1.p.om.4	FADS_BRARE	FADS_BRARE (Q9DEX7) Delta-5/delta-6 fatty acid desaturase (EC 1.14.19.-)	0.0051	5		1e-176	1595	Q98SW7_ONCMY	Q98SW7_ONCMY (Q98SW7) Putative delta 6-desaturase	0	2226	Omy.11040	gnl|UG|Omy#S15340881 Oncorhynchus mykiss putative delta 6-desaturase (FD6D) mRNA, complete cds /cds=p(104,1468) /gb=AF301910 /gi=13447754 /ug=Omy.11040 /len=1866	0	1823	UNKNOWN	UNKNOWN	UNKNOWN	UNKNOWN	TC96520	TC96520 homologue to UP|Q6SES0_SALSA (Q6SES0) Delta-6 fatty acyl desaturase, complete	0	1847
		1RT39G22_C_D11	CA377380.1.p.om.4	ERG25_BRARE	ERG25_BRARE (Q7ZW77) C-4 methylsterol oxidase (EC 1.14.13.72) (Methylsterol monooxygenase)	0.0055	10		3e-75	713	Q69L93_ORYSA	Q69L93_ORYSA (Q69L93) Putative sterol 4-alpha-methyl-oxidase (Os07g0101500 protein)	1e-12	181	Omy.23916	gnl|UG|Omy#S22164916 om_R000.06 12hr LPS Zap Express Library Oncorhynchus mykiss cDNA 5' similar to sterol-C4-methyl oxidase-like, mRNA sequence /clone_end=5' /gb=CF752148 /gi=52851622 /ug=Omy.23916 /len=781	0	464	UNKNOWN	UNKNOWN	UNKNOWN	UNKNOWN	TC98571	TC98571 similar to UP|Q7ZW77_BRARE (Q7ZW77) Sterol-C4-methyl oxidase-like, partial (85%)	0	464
		tcay0005.g.05	BX298956.1.p.om.4	CETP_HUMAN	CETP_HUMAN (P11597) Cholesteryl ester transfer protein precursor (Lipid transfer protein I)	0.0058	15		5e-08	139	Q5PPV0_XENLA	Q5PPV0_XENLA (Q5PPV0) LOC496072 protein	5e-08	148	Omy.4735	gnl|UG|Omy#S15316567 BX298956 tcay Oncorhynchus mykiss cDNA clone tcay0005.g.05 3prim, mRNA sequence /clone=tcay0005.g.05 /clone_end=3' /gb=BX298956 /gi=90166479 /ug=Omy.4735 /len=840	0	754	UNKNOWN	UNKNOWN	UNKNOWN	UNKNOWN	TC114635	TC114635	0	988
		tcad0005.c.16	CA345956.1.p.om.4	ACS2L_MOUSE	ACS2L_MOUSE (Q99NB1) Acetyl-coenzyme A synthetase 2-like, mitochondrial precursor (EC 6.2.1.1) (Acetate--CoA ligase 2) (Acetyl-CoA synthetase 2) (AceCS2) (Acyl-CoA synthetase short-chain family member 1)	0.0096			2e-24	282	Q4S2M8_TETNG	Q4S2M8_TETNG (Q4S2M8) Chromosome 17 SCAF14760, whole genome shotgun sequence. (Fragment)	3e-31	349	Omy.9626	gnl|UG|Omy#S15300199 BX076280 AGENAE Rainbow trout normalized multi-tissues library (tcad) Oncorhynchus mykiss cDNA clone tcad0005.c.16 5prim, mRNA sequence /clone=tcad0005.c.16 /clone_end=5' /gb=BX076280 /gi=90176254 /ug=Omy.9626 /len=877	0	595	UNKNOWN	UNKNOWN	UNKNOWN	UNKNOWN	TC108292	TC108292 similar to UP|Q4S2M8_TETNG (Q4S2M8) Chromosome 17 SCAF14760, whole genome shotgun sequence. (Fragment), partial (12%)	0	751
	Generation of precursors and energy
		tcab0003.a.03	CA378390.1.p.om.4	UCRQ_MOUSE	UCRQ_MOUSE (Q9CQ69) Ubiquinol-cytochrome c reductase complex ubiquinone-binding protein QP-C (EC 1.10.2.2) (Ubiquinol-cytochrome c reductase complex 9.5 kDa protein) (Complex III subunit VII)	0.00013	0		8e-25	285	Q2TAT7_XENLA	Q2TAT7_XENLA (Q2TAT7) Hypothetical protein	3e-27	315	Omy.9669	gnl|UG|Omy#S15242351 677441 NCCCWA 1RT Oncorhynchus mykiss cDNA clone 1RT101L11_B_F06 5', mRNA sequence /clone=1RT101L11_B_F06 /clone_end=5' /gb=CA346540 /gi=24591702 /ti=509707775 /ug=Omy.9669 /len=438	5e-34	73	UNKNOWN	UNKNOWN	UNKNOWN	UNKNOWN	TC112026	TC112026 similar to UP|Q4TGA8_TETNG (Q4TGA8) Chromosome undetermined SCAF3817, whole genome shotgun sequence (Chromosome 1 SCAF14573, whole genome shotgun sequence), complete	0	881
		tcac0006.o.18	CA342644.1.p.om.4	6PGD_HUMAN	6PGD_HUMAN (P52209) 6-phosphogluconate dehydrogenase, decarboxylating (EC 1.1.1.44)	0.00024	0		0	1673	Q4VXH6_HUMAN	Q4VXH6_HUMAN (Q4VXH6) 6-phosphogluconate dehydrogenase, decarboxylating	0	1678	Omy.45	gnl|UG|Omy#S15292328 BX084724 AGENAE Rainbow trout normalized multi-tissues library (tcac) Oncorhynchus mykiss cDNA clone tcac0006.d.17 5prim, mRNA sequence /clone=tcac0006.d.17 /clone_end=5' /gb=BX084724 /gi=90172702 /ug=Omy.45 /len=919	0	847	UNKNOWN	UNKNOWN	UNKNOWN	UNKNOWN	TC103456	TC103456 homologue to UP|Q4RVN6_TETNG (Q4RVN6) Chromosome 9 SCAF14991, whole genome shotgun sequence, complete	0	1949
		tcbk0048.k.20	CA341797.1.p.om.4	ATPA_RAT	ATPA_RAT (P15999) ATP synthase subunit alpha, mitochondrial precursor (EC 3.6.3.14)	0.0014	10		0	2378	Q1JQC4_BOVIN	Q1JQC4_BOVIN (Q1JQC4) ATP synthase, H+ transporting, mitochondrial F1 complex, alpha subunit, isoform 1, cardiac muscle	0	2370	Omy.13678	gnl|UG|Omy#S34421939 CU073739 AGENAE Rainbow trout multi-tissues library (tcce) Oncorhynchus mykiss cDNA clone tcbk0040.g.20, mRNA sequence /clone=tcbk0040.g.20 /clone_end=3' /gb=CU073739 /gi=112254543 /ug=Omy.13678 /len=1518	0	480	UNKNOWN	UNKNOWN	UNKNOWN	UNKNOWN	TC114553	TC114553 homologue to UP|Q4SSD9_TETNG (Q4SSD9) Chromosome 4 SCAF14464, whole genome shotgun sequence, complete	0	2825
		1RT40I14_C_E07	CA377924.1.p.om.4	VA0D_MOUSE	VA0D_MOUSE (P51863) Vacuolar ATP synthase subunit d (EC 3.6.3.14) (V-ATPase d subunit) (Vacuolar proton pump subunit d) (V-ATPase AC39 subunit) (V-ATPase 40 kDa accessory protein) (P39) (Physophilin)	0.0015	5		1e-110	1015	Q4RGK0_TETNG	Q4RGK0_TETNG (Q4RGK0) Chromosome undetermined SCAF15099, whole genome shotgun sequence	1e-113	1052	UNKNOWN	UNKNOWN	UNKNOWN	UNKNOWN	UNKNOWN	UNKNOWN	UNKNOWN	UNKNOWN	CA377924	CA377924	0	623
		tcad0004.f.19	CA344174.1.p.om.4	NIFUN_HUMAN	NIFUN_HUMAN (Q9H1K1) NifU-like N-terminal domain-containing protein, mitochondrial precursor (NifU-like protein) (Iron-sulfur cluster assembly enzyme ISCU)	0.0074	20		1e-61	603	Q4SJC7_TETNG	Q4SJC7_TETNG (Q4SJC7) Chromosome 4 SCAF14575, whole genome shotgun sequence. (Fragment)	1e-65	646	Omy.8371	gnl|UG|Omy#S34315413 CU064366 AGENAE Rainbow trout normalized testis library (tcbi) Oncorhynchus mykiss cDNA clone tcbi0048.i.06, mRNA sequence /clone=tcbi0048.i.06 /clone_end=5' /gb=CU064366 /gi=111557652 /ug=Omy.8371 /len=1113	0	1045	UNKNOWN	UNKNOWN	UNKNOWN	UNKNOWN	TC100559	TC100559 similar to UP|Q4SJC7_TETNG (Q4SJC7) Chromosome 4 SCAF14575, whole genome shotgun sequence. (Fragment), partial (87%)	0	1113
		1RT75M17_A_G09	CA344796.1.p.om.4	facon	PYC_HUMAN (P11498) Pyruvate carboxylase, mitochondrial precursor (EC 6.4.1.1) (Pyruvic carboxylase) (PCB)	0.008	15		6e-12	177	Q7ZZ22_BRARE	Q7ZZ22_BRARE (Q7ZZ22) Pyruvate carboxylase (Fragment)	7e-15	211	Omy.27413	gnl|UG|Omy#S15325877 BX315826 tcay Oncorhynchus mykiss cDNA clone tcay0031.e.07 3prim, mRNA sequence /clone=tcay0031.e.07 /clone_end=3' /gb=BX315826 /gi=90172976 /ug=Omy.27413 /len=858	0	734	UNKNOWN	UNKNOWN	UNKNOWN	UNKNOWN	TC100386	TC100386 similar to UP|Q58EN6_BRARE (Q58EN6) LOC572793 protein (Fragment), partial (34%)	0	1862
		tcbk0029.g.03	CA359102.1.p.om.4	ATPG_BOVIN	ATPG_BOVIN (P05631) ATP synthase gamma chain, mitochondrial precursor (EC 3.6.3.14)	0.0095	20		4e-71	682	Q910C3_CYPCA	Q910C3_CYPCA (Q910C3) Mitochondrial ATP synthase gamma-subunit	2e-78	747	Omy.8471	gnl|UG|Omy#S34314089 CU063042 AGENAE Rainbow trout normalized testis library (tcbi) Oncorhynchus mykiss cDNA clone tcbi0046.o.08, mRNA sequence /clone=tcbi0046.o.08 /clone_end=5' /gb=CU063042 /gi=111555579 /ug=Omy.8471 /len=1080	0	593	UNKNOWN	UNKNOWN	UNKNOWN	UNKNOWN	BX307816	BX307816	0	736
	Carbohydrate
		1RT123L16_D_F08	CA383037.1.p.om.4	GTR11_HUMAN	GTR11_HUMAN (Q9BYW1) Solute carrier family 2, facilitated glucose transporter member 11 (Glucose transporter type 11) (Glucose transporter type 10)	6.9e-05	0		1e-45	461	Q32N49_XENLA	Q32N49_XENLA (Q32N49) Hypothetical protein (Fragment)	1e-53	538	UNKNOWN	UNKNOWN	UNKNOWN	UNKNOWN	UNKNOWN	UNKNOWN	UNKNOWN	UNKNOWN	TC104709	TC104709 weakly similar to UP|Q4SBC4_TETNG (Q4SBC4) Chromosome 11 SCAF14674, whole genome shotgun sequence. (Fragment), partial (40%)	0	670
	Amino acid and derivative
		tcad0008.b.16	BX077855.1.p.om.4	ACES_BUNFA	ACES_BUNFA (Q92035) Acetylcholinesterase precursor (EC 3.1.1.7) (AChE)	0.00015	0		3e-13	184	Q54ET7_DICDI	Q54ET7_DICDI (Q54ET7) Hypothetical protein	1e-18	239	Omy.3820	gnl|UG|Omy#S34311256 CU068986 AGENAE Rainbow trout multi-tissues library (tcce) Oncorhynchus mykiss cDNA clone tcad0008.b.16 3prim, mRNA sequence /clone=tcad0008.b.16 /clone_end=3' /gb=CU068986 /gi=111555814 /ug=Omy.3820 /len=870	1e-174	308	UNKNOWN	UNKNOWN	UNKNOWN	UNKNOWN	TC104769	TC104769 similar to UP|Q4SWP2_TETNG (Q4SWP2) Chromosome undetermined SCAF13565, whole genome shotgun sequence. (Fragment), partial (67%)	0	572
		tcav0002.a.07	BX085755.1.p.om.4	SERA_BOVIN	SERA_BOVIN (Q5EAD2) D-3-phosphoglycerate dehydrogenase (EC 1.1.1.95) (3-PGDH)	0.0021	5		6e-44	448	Q4R4T2_MACFA	Q4R4T2_MACFA (Q4R4T2) Brain cDNA, clone: QccE-21483, similar to human phosphoglycerate dehydrogenase (PHGDH),	8e-43	447	Omy.2433	gnl|UG|Omy#S24637179 CR943398 Rainbow trout brain SSH library forward from salinity stress (rtrbai) Oncorhynchus mykiss cDNA clone rtrbaid14a09 5prim, mRNA sequence /clone=rtrbaid14a09 /clone_end=5' /gb=CR943398 /gi=63084763 /ug=Omy.2433 /len=813	0	748	UNKNOWN	UNKNOWN	UNKNOWN	UNKNOWN	TC108527	TC108527 similar to UP|Q6PHU9_BRARE (Q6PHU9) Phosphoglycerate dehydrogenase, partial (31%)	0	930
		1RT101A07_A_A04	CA346244.1.p.om.4	CGL_BOVIN	CGL_BOVIN (Q58DW2) Cystathionine gamma-lyase (EC 4.4.1.1) (Gamma-cystathionase)	0.008	15		1e-174	1576	Q4SDU9_TETNG	Q4SDU9_TETNG (Q4SDU9) Chromosome 1 SCAF14630, whole genome shotgun sequence	0	1717	Omy.17192	gnl|UG|Omy#S34309572 CU067302 AGENAE Rainbow trout multi-tissues library (tcce) Oncorhynchus mykiss cDNA clone 1rt101a07_a_a04 3prim, mRNA sequence /clone=1rt101a07_a_a04 /clone_end=3' /gb=CU067302 /gi=111553598 /ug=Omy.17192 /len=827	0	559	UNKNOWN	UNKNOWN	UNKNOWN	UNKNOWN	TC111377	TC111377 similar to UP|Q6NWE3_BRARE (Q6NWE3) Cth protein, complete	0	1536
		1RT38G10_C_D05	CA345122.1.p.om.4	GABT_PIG	GABT_PIG (P80147) 4-aminobutyrate aminotransferase, mitochondrial precursor (EC 2.6.1.19) ((S)-3-amino-2-methylpropionate transaminase) (EC 2.6.1.22) (Gamma-amino-N-butyrate transaminase) (GABA transaminase) (GABA aminotransferase) (GABA-AT) (GABA-T) (L-	0.008	20		1e-172	1558	Q3V1S0_MOUSE	Q3V1S0_MOUSE (Q3V1S0) 18 days pregnant adult female placenta and extra embryonic tissue cDNA, RIKEN full-length enriched library, clone:3830422M11 product:4-aminobutyrate aminotransferase, full insert sequence	1e-168	1533	Omy.23781	gnl|UG|Omy#S18146900 BX872066 tcbk Oncorhynchus mykiss cDNA clone tcbk0013.e.04 5prim, mRNA sequence /clone=tcbk0013.e.04 /clone_end=5' /gb=BX872066 /gi=90167751 /ug=Omy.23781 /len=799	0	792	UNKNOWN	UNKNOWN	UNKNOWN	UNKNOWN	TC113216	TC113216 weakly similar to GB|AAA96981.1|531154|PIGMT4AMIN 4-aminobutyrate aminotransferase {Sus scrofa} (exp=-1; wgp=0; cg=0), partial (80%)	0	1389
		1RT63I02_C_E01	CA343008.1.p.om.4	BHMT_BOVIN	BHMT_BOVIN (Q5I597) Betaine--homocysteine S-methyltransferase (EC 2.1.1.5)	0.008			0	1703	Q4RPR6_TETNG	Q4RPR6_TETNG (Q4RPR6) Chromosome 12 SCAF15007, whole genome shotgun sequence. (Fragment)	0	1840	Omy.9438	gnl|UG|Omy#S15288294 BX080626 AGENAE Rainbow trout normalized testis library (tcab) Oncorhynchus mykiss cDNA clone tcab0002.g.06 5prim, mRNA sequence /clone=tcab0002.g.06 /clone_end=5' /gb=BX080626 /gi=90114347 /ug=Omy.9438 /len=805	0	759	UNKNOWN	UNKNOWN	UNKNOWN	UNKNOWN	TC100789	TC100789 similar to UP|Q32LQ4_BRARE (Q32LQ4) Zgc:123027 protein, complete	0	1624
	Protein folding/synthesis/breakdown
		tcbk0023.g.05	BX870092.1.p.om.4	TPP2_HUMAN	TPP2_HUMAN (P29144) Tripeptidyl-peptidase 2 (EC 3.4.14.10) (Tripeptidyl-peptidase II) (TPP-II) (Tripeptidyl aminopeptidase)	5.2e-05	0		2e-39	408	Q5VZV2_HUMAN	Q5VZV2_HUMAN (Q5VZV2) Tripeptidyl peptidase II	2e-38	408	Omy.21451	gnl|UG|Omy#S34425809 CU072931 AGENAE Rainbow trout multi-tissues library (tcce) Oncorhynchus mykiss cDNA clone tcbk0023.g.05, mRNA sequence /clone=tcbk0023.g.05 /clone_end=3' /gb=CU072931 /gi=112258444 /ug=Omy.21451 /len=882	0	732	UNKNOWN	UNKNOWN	UNKNOWN	UNKNOWN	BX870092	BX870092	0	732
		1RT119E07_A_C04	CA362332.1.p.om.4	UB2E1_HUMAN	UB2E1_HUMAN (P51965) Ubiquitin-conjugating enzyme E2 E1 (EC 6.3.2.19) (Ubiquitin-protein ligase E1) (Ubiquitin carrier protein E1) (UbcH6)	0.0023	15		3e-81	770	Q4SGH8_TETNG	Q4SGH8_TETNG (Q4SGH8) Chromosome undetermined SCAF14594, whole genome shotgun sequence. (Fragment)	7e-84	801	Omy.20663	gnl|UG|Omy#S22899091 1338846 NCCCWA 10RT#3 Oncorhynchus mykiss cDNA 5', mRNA sequence /clone_end=5' /gb=CX027264 /gi=56971119 /ug=Omy.20663 /len=696	1e-143	255	UNKNOWN	UNKNOWN	UNKNOWN	UNKNOWN	TC99719	TC99719 homologue to UP|Q4SGH8_TETNG (Q4SGH8) Chromosome undetermined SCAF14594, whole genome shotgun sequence. (Fragment), partial (83%)	0	711
		tcay0013.g.06	CA347321.1.p.om.4	STUB1_CHICK	STUB1_CHICK (Q5ZHY5) STIP1 homology and U box-containing protein 1 (EC 6.3.2.-) (STIP1 homology and U-box-containing protein 1)	0.0025	5		1e-136	1246	Q32LG7_BOVIN	Q32LG7_BOVIN (Q32LG7) LOC504565 protein	1e-131	1213	Omy.29007	gnl|UG|Omy#S34310855 CU068585 AGENAE Rainbow trout multi-tissues library (tcce) Oncorhynchus mykiss cDNA clone tcay0013.g.06 3prim, mRNA sequence /clone=tcay0013.g.06 /clone_end=3' /gb=CU068585 /gi=111554947 /ug=Omy.29007 /len=850	0	714	UNKNOWN	UNKNOWN	UNKNOWN	UNKNOWN	TC95431	TC95431 homologue to UP|Q4S4T7_TETNG (Q4S4T7) Chromosome 2 SCAF14738, whole genome shotgun sequence, partial (39%)	0	1331
		tcay0010.b.01	CA342354.1.p.om.4	FBXW2_HUMAN	FBXW2_HUMAN (Q9UKT8) F-box/WD repeat protein 2 (F-box and WD-40 domain protein 2) (MD6 protein)	0.0027	10		0	1753	Q9QUH1_MOUSE	Q9QUH1_MOUSE (Q9QUH1) F-box protein FWD2	0	1753	Omy.2865	gnl|UG|Omy#S15322005 BX308782 tcay Oncorhynchus mykiss cDNA clone tcay0019.e.04 3prim, mRNA sequence /clone=tcay0019.e.04 /clone_end=3' /gb=BX308782 /gi=90117021 /ug=Omy.2865 /len=851	0	594	UNKNOWN	UNKNOWN	UNKNOWN	UNKNOWN	TC98186	TC98186 similar to UP|Q4T8L4_TETNG (Q4T8L4) Chromosome undetermined SCAF7771, whole genome shotgun sequence, partial (32%)	0	1158
		1RT83D09_B_B05	CA343400.1.p.om.4	PSB7_MOUSE	PSB7_MOUSE (P70195) Proteasome subunit beta type 7 precursor (EC 3.4.25.1) (Proteasome subunit Z) (Macropain chain Z) (Multicatalytic endopeptidase complex chain Z)	0.0031	20		1e-126	1157	Q6IBT1_HUMAN	Q6IBT1_HUMAN (Q6IBT1) Proteasome subunit beta type (EC 3.4.25.1)	1e-124	1153	Omy.11154	gnl|UG|Omy#S15292544 BX088607 AGENAE Rainbow trout normalized multi-tissues library (tcac) Oncorhynchus mykiss cDNA clone tcac0006.p.24 5prim, mRNA sequence /clone=tcac0006.p.24 /clone_end=5' /gb=BX088607 /gi=90120069 /ug=Omy.11154 /len=926	0	837	UNKNOWN	UNKNOWN	UNKNOWN	UNKNOWN	TC94830	TC94830 similar to UP|Q561Y7_BRARE (Q561Y7) Proteasome (Prosome, macropain) subunit, beta type, 7, complete	0	929
		tcay0016.n.10	BX307921.1.p.om.4	MKKS_HUMAN	MKKS_HUMAN (Q9NPJ1) McKusick-Kaufman/Bardet-Biedl syndromes putative chaperonin (Bardet-Biedl syndrome 6 protein)	0.0048	15		5e-48	482	Q9H6M6_HUMAN	Q9H6M6_HUMAN (Q9H6M6) CDNA: FLJ22088 fis, clone HEP15963	5e-47	482	UNKNOWN	UNKNOWN	UNKNOWN	UNKNOWN	UNKNOWN	UNKNOWN	UNKNOWN	UNKNOWN	TC124895	TC124895 weakly similar to UP|Q8IZ22_HUMAN (Q8IZ22) McKusick-Kaufman syndrome protein, partial (20%)	0	780
		tcbk0009.b.22	CA359994.1.p.om.4	UBE2B_RAT	UBE2B_RAT (P63149) Ubiquitin-conjugating enzyme E2 B (EC 6.3.2.19) (Ubiquitin-protein ligase B) (Ubiquitin carrier protein B) (HR6B) (E2(14k))	0.0094			5e-82	777	Q6GR64_XENLA	Q6GR64_XENLA (Q6GR64) MGC78891 protein	3e-81	779	Omy.27670	gnl|UG|Omy#S34425553 CU072677 AGENAE Rainbow trout multi-tissues library (tcce) Oncorhynchus mykiss cDNA clone tcbk0009.b.22, mRNA sequence /clone=tcbk0009.b.22 /clone_end=3' /gb=CU072677 /gi=112258188 /ug=Omy.27670 /len=1281	0	468	UNKNOWN	UNKNOWN	UNKNOWN	UNKNOWN	TC111024	TC111024 homologue to UP|Q6DGE1_BRARE (Q6DGE1) Zgc:100921, complete	0	517
		1RT61L10_D_F05	CA342952.1.p.om.4	PSB7_RAT	PSB7_RAT (Q9JHW0) Proteasome subunit beta type 7 precursor (EC 3.4.25.1) (Proteasome subunit Z) (Macropain chain Z) (Multicatalytic endopeptidase complex chain Z)	0.0099	15		8e-90	845	Q6IBT1_HUMAN	Q6IBT1_HUMAN (Q6IBT1) Proteasome subunit beta type (EC 3.4.25.1)	8e-89	845	Omy.5078	gnl|UG|Omy#S34425604 CU072728 AGENAE Rainbow trout multi-tissues library (tcce) Oncorhynchus mykiss cDNA clone tcbk0002.l.10, mRNA sequence /clone=tcbk0002.l.10 /clone_end=3' /gb=CU072728 /gi=112258239 /ug=Omy.5078 /len=1356	0	997	UNKNOWN	UNKNOWN	UNKNOWN	UNKNOWN	TC104207	TC104207 UP|Q5FBT5_ONCMY (Q5FBT5) Proteasome subunit, complete	0	1153
	Xenobiotic and anti-oxidant
		1RT156C12_C_B06	CA342882.1.p.om.4	MSRA_BOVIN	MSRA_BOVIN (P54149) Peptide methionine sulfoxide reductase (EC 1.8.4.6) (Protein-methionine-S-oxide reductase) (Peptide Met(O) reductase)	0.0012	5		6e-86	811	Q7SZ81_XENLA	Q7SZ81_XENLA (Q7SZ81) Msra-prov protein	4e-89	847	Omy.16567	gnl|UG|Omy#S15288455 BX080976 AGENAE Rainbow trout normalized testis library (tcab) Oncorhynchus mykiss cDNA clone tcab0002.m.24 5prim, mRNA sequence /clone=tcab0002.m.24 /clone_end=5' /gb=BX080976 /gi=90116072 /ug=Omy.16567 /len=818	0	724	UNKNOWN	UNKNOWN	UNKNOWN	UNKNOWN	TC102977	TC102977 similar to UP|Q7SZ81_XENLA (Q7SZ81) Msra-prov protein, partial (97%)	0	729
		1RT121O16_C_H08	CA355697.1.p.om.4	MRP4_HUMAN	MRP4_HUMAN (O15439) Multidrug resistance-associated protein 4 (ATP-binding cassette sub-family C member 4) (MRP/cMOAT-related ABC transporter) (Multi-specific organic anion transporter-B) (MOAT-B)	0.006	25		0	2243	Q9BX28_HUMAN	Q9BX28_HUMAN (Q9BX28) ATP-binding cassette, sub-family C (CFTR/MRP), member 4 (ATP-binding cassette transporter C4)	0	2244	Omy.27346	gnl|UG|Omy#S18534575 BX911853 tcbk Oncorhynchus mykiss cDNA clone tcbk0068.j.20 5prim, mRNA sequence /clone=tcbk0068.j.20 /clone_end=5' /gb=BX911853 /gi=90114063 /ug=Omy.27346 /len=870	0	784	UNKNOWN	UNKNOWN	UNKNOWN	UNKNOWN	TC107275	TC107275 similar to RF|NP_001007039.1|55741884|NM_001007038 ATP-binding cassette, sub-family C (CFTR/MRP), member 4 {Danio rerio} (exp=-1; wgp=0; cg=0), partial (21%)	0	1426
		tcay0019.k.08	CA387417.1.p.om.4	MK12_BRARE	MK12_BRARE (O42376) Mitogen-activated protein kinase 12 (EC 2.7.11.24) (Stress-activated protein kinase 3)	0.008	15		1e-158	1437	Q4PS87_PIG	Q4PS87_PIG (Q4PS87) Mitogen-activated protein kinase 12	1e-143	1312	Omy.5577	gnl|UG|Omy#S15332454 BX303859 tcay Oncorhynchus mykiss cDNA clone tcay0012.c.20 3prim, mRNA sequence /clone=tcay0012.c.20 /clone_end=3' /gb=BX303859 /gi=90156740 /ug=Omy.5577 /len=882	0	746	UNKNOWN	UNKNOWN	UNKNOWN	UNKNOWN	TC95438	TC95438 similar to UP|MK12_BRARE (O42376) Mitogen-activated protein kinase 12 (Stress-activated protein kinase 3) , partial (63%)	0	845
	Purine and pyrimidine
		1RT118A22_C_A11	CA345307.1.p.om.4	KAD2_BOVIN	KAD2_BOVIN (P08166) Adenylate kinase isoenzyme 2, mitochondrial (EC 2.7.4.3) (ATP-AMP transphosphorylase)	4.9e-05	5		1e-96	902	Q2KIJ7_BOVIN	Q2KIJ7_BOVIN (Q2KIJ7) Adenylate kinase 2	4e-96	907	Omy.10546	gnl|UG|Omy#S15298208 BX078137 AGENAE Rainbow trout normalized multi-tissues library (tcad) Oncorhynchus mykiss cDNA clone tcad0009.d.18 3prim, mRNA sequence /clone=tcad0009.d.18 /clone_end=3' /gb=BX078137 /gi=113719580 /ug=Omy.10546 /len=854	0	815	UNKNOWN	UNKNOWN	UNKNOWN	UNKNOWN	TC103996	TC103996 similar to UP|Q7T3D7_BRARE (Q7T3D7) Adenylate kinase 2, partial (97%)	0	927
		tcbk0023.i.16	CA358107.1.p.om.4	ENP1_HUMAN	ENP1_HUMAN (P49961) Ectonucleoside triphosphate diphosphohydrolase 1 (EC 3.6.1.5) (NTPDase 1) (Ecto-ATP diphosphohydrolase) (ATPDase) (Lymphoid cell activation antigen) (Ecto-apyrase) (CD39 antigen)	0.00059	5		1e-129	1187	Q6GP74_XENLA	Q6GP74_XENLA (Q6GP74) MGC80631 protein	1e-136	1252	Omy.992	gnl|UG|Omy#S15323867 BX312137 tcay Oncorhynchus mykiss cDNA clone tcay0025.k.20 3prim, mRNA sequence /clone=tcay0025.k.20 /clone_end=3' /gb=BX312137 /gi=90149836 /ug=Omy.992 /len=810	0	513	UNKNOWN	UNKNOWN	UNKNOWN	UNKNOWN	TC98712	TC98712 similar to UP|Q4TAJ9_TETNG (Q4TAJ9) Chromosome undetermined SCAF7303, whole genome shotgun sequence. (Fragment), partial (77%)	0	1312
		tcay0036.c.10	CA360911.1.p.om.4	NUDT5_HUMAN	NUDT5_HUMAN (Q9UKK9) ADP-sugar pyrophosphatase (EC 3.6.1.13) (EC 3.6.1.-) (Nucleoside diphosphate-linked moiety X motif 5) (Nudix motif 5) (YSA1H)	0.003	20		1e-58	577	Q4SSV1_TETNG	Q4SSV1_TETNG (Q4SSV1) Chromosome undetermined SCAF14347, whole genome shotgun sequence	1e-80	775	Omy.9208	gnl|UG|Omy#S34314837 CU063790 AGENAE Rainbow trout normalized testis library (tcbi) Oncorhynchus mykiss cDNA clone tcbi0042.o.21 5prim, mRNA sequence /clone=tcbi0042.o.21 /clone_end=5' /gb=CU063790 /gi=111557076 /ug=Omy.9208 /len=1361	0	1097	UNKNOWN	UNKNOWN	UNKNOWN	UNKNOWN	TC95716	TC95716 similar to UP|Q4SSV1_TETNG (Q4SSV1) Chromosome undetermined SCAF14347, whole genome shotgun sequence, partial (89%)	0	1172
		tcad0008.p.16	CA358383.1.p.om.4	IUNH_CRIFA	IUNH_CRIFA (Q27546) Inosine-uridine preferring nucleoside hydrolase (EC 3.2.2.1) (IU-nucleoside hydrolase) (IU-NH) (Purine nucleosidase) (Nonspecific nucleoside hydrolase)		15		4e-34	366	Q6PH72_BRARE	Q6PH72_BRARE (Q6PH72) LOC402865 protein (Fragment)	1e-137	1262	Omy.3098	gnl|UG|Omy#S15300836 BX077659 AGENAE Rainbow trout normalized multi-tissues library (tcad) Oncorhynchus mykiss cDNA clone tcad0008.p.16 5prim, mRNA sequence /clone=tcad0008.p.16 /clone_end=5' /gb=BX077659 /gi=90181283 /ug=Omy.3098 /len=884	0	837	UNKNOWN	UNKNOWN	UNKNOWN	UNKNOWN	TC116904	TC116904 similar to UP|Q6PH72_BRARE (Q6PH72) LOC402865 protein (Fragment), partial (82%)	0	912
	Signal transduction
		tcad0009.p.23	BX079886.1.p.om.4	COMD6_HUMAN	COMD6_HUMAN (Q7Z4G1) COMM domain-containing protein 6	1.6e-06	0		2e-23	271	Q4RWC4_TETNG	Q4RWC4_TETNG (Q4RWC4) Chromosome 2 SCAF14990, whole genome shotgun sequence. (Fragment)	9e-61	602	Omy.19234	gnl|UG|Omy#S15301866 BX079886 AGENAE Rainbow trout normalized multi-tissues library (tcad) Oncorhynchus mykiss cDNA clone tcad0009.p.23 5prim, mRNA sequence /clone=tcad0009.p.23 /clone_end=5' /gb=BX079886 /gi=90098811 /ug=Omy.19234 /len=884	0	798	UNKNOWN	UNKNOWN	UNKNOWN	UNKNOWN	TC103468	TC103468 similar to UP|Q4RWC4_TETNG (Q4RWC4) Chromosome 2 SCAF14990, whole genome shotgun sequence. (Fragment), partial (86%)	0	790
		1RT43B03_B_A02	CA378449.1.p.om.4	PI52B_RAT	PI52B_RAT (O88377) Phosphatidylinositol-4-phosphate 5-kinase type-2 beta (EC 2.7.1.68) (Phosphatidylinositol-4-phosphate 5-kinase type II beta) (1-phosphatidylinositol-4-phosphate 5-kinase 2-beta) (PtdIns(4)P-5-kinase isoform 2-beta) (PIP5KII-beta) (Diph	6.4e-06	0		2e-55	550	Q4RZN7_TETNG	Q4RZN7_TETNG (Q4RZN7) Chromosome 18 SCAF14786, whole genome shotgun sequence. (Fragment)	4e-64	633	Omy.17460	gnl|UG|Omy#S34313432 CU066094 AGENAE Rainbow trout normalized testis library (tcbi) Oncorhynchus mykiss cDNA clone tcbi0043.k.21, mRNA sequence /clone=tcbi0043.k.21 /clone_end=5' /gb=CU066094 /gi=111552390 /ug=Omy.17460 /len=1064	0	623	UNKNOWN	UNKNOWN	UNKNOWN	UNKNOWN	TC129860	TC129860 homologue to UP|Q4RZN7_TETNG (Q4RZN7) Chromosome 18 SCAF14786, whole genome shotgun sequence. (Fragment), partial (46%)	0	698
		1RT36I20_C_E10	CA347085.1.p.om.4	GMEB2_RAT	GMEB2_RAT (O88873) Glucocorticoid modulatory element-binding protein 2 (GMEB-2)	4.8e-05	0		2e-59	585	Q4TC36_TETNG	Q4TC36_TETNG (Q4TC36) Chromosome undetermined SCAF7054, whole genome shotgun sequence. (Fragment)	1e-67	665	Omy.9828	gnl|UG|Omy#S15317552 BX300757 tcay Oncorhynchus mykiss cDNA clone tcay0007.c.13 5prim, mRNA sequence /clone=tcay0007.c.13 /clone_end=5' /gb=BX300757 /gi=90178092 /ug=Omy.9828 /len=866	0	779	UNKNOWN	UNKNOWN	UNKNOWN	UNKNOWN	TC126319	TC126319 similar to UP|Q4TC36_TETNG (Q4TC36) Chromosome undetermined SCAF7054, whole genome shotgun sequence. (Fragment), partial (14%)	0	1611
		1RT36J07_B_E04	CA376507.1.p.om.4	GPR4_PIG	GPR4_PIG (P50132) Probable G-protein coupled receptor 4 (G-protein coupled receptor 19)	0.0013	0		2e-23	269	Q4SPG7_TETNG	Q4SPG7_TETNG (Q4SPG7) Chromosome 16 SCAF14537, whole genome shotgun sequence. (Fragment)	2e-34	373	UNKNOWN	UNKNOWN	UNKNOWN	UNKNOWN	UNKNOWN	UNKNOWN	UNKNOWN	UNKNOWN	CA376507	CA376507	0	693
		tcaa0002.g.18	BX073047.1.p.om.4	GDF8_BRARE	GDF8_BRARE (O42222) Growth/differentiation factor 8 precursor (GDF-8) (Myostatin)	0.0027	0		1e-172	1558	Q98UB3_SALFO	Q98UB3_SALFO (Q98UB3) Myostatin	0	1844	Omy.126	gnl|UG|Omy#S15340787 Oncorhynchus mykiss myostatin 2 mRNA, complete cds /cds=p(114,1235) /gb=AF273036 /gi=14646884 /ug=Omy.126 /len=1410	0	1380	UNKNOWN	UNKNOWN	UNKNOWN	UNKNOWN	TC99329	TC99329 UP|Q90ZD1_ONCMY (Q90ZD1) Myostatin 2, complete	0	1386
		1RT28G13_A_D07	CA353225.1.p.om.4	TMM11_HUMAN	TMM11_HUMAN (P17152) Transmembrane protein 11 (Protein PM1)	0.003	0		5e-86	814	Q6NWH5_BRARE	Q6NWH5_BRARE (Q6NWH5) Zgc:110086 protein (Fragment)	1e-92	880	Omy.10266	gnl|UG|Omy#S18536764 BX913953 tcbk Oncorhynchus mykiss cDNA clone tcbk0078.d.05 5prim, mRNA sequence /clone=tcbk0078.d.05 /clone_end=5' /gb=BX913953 /gi=90066795 /ug=Omy.10266 /len=876	0	471	UNKNOWN	UNKNOWN	UNKNOWN	UNKNOWN	BX881890	BX881890	0	601
	Trafficking
		1RT40H24_D_D12	CA373165.1.p.om.4	KIF2A_HUMAN	KIF2A_HUMAN (O00139) Kinesin-like protein KIF2A (Kinesin-2) (HK2)	1.5e-05	0		1e-149	1358	Q7Z5I3_HUMAN	Q7Z5I3_HUMAN (Q7Z5I3) Kinesin heavy chain member 2	1e-148	1358	Omy.15209	gnl|UG|Omy#S18098552 BX861580 tcba Oncorhynchus mykiss cDNA clone tcba0014.o.02 5prim, mRNA sequence /clone=tcba0014.o.02 /clone_end=5' /gb=BX861580 /gi=90163943 /ug=Omy.15209 /len=780	0	769	UNKNOWN	UNKNOWN	UNKNOWN	UNKNOWN	TC123761	TC123761 homologue to UP|Q6GPC7_XENLA (Q6GPC7) MGC80500 protein, partial (44%)	0	1556
		tcad0008.b.13	BX077849.1.p.om.4	LMAN1_RAT	LMAN1_RAT (Q62902) ERGIC-53 protein precursor (ER-Golgi intermediate compartment 53 kDa protein) (Lectin, mannose-binding 1) (p58)	0.0003	0		1e-133	1222	Q3U944_MOUSE	Q3U944_MOUSE (Q3U944) Bone marrow macrophage cDNA, RIKEN full-length enriched library, clone:I830043L04 product:lectin, mannose-binding, 1, full insert sequence (Bone marrow macrophage cDNA, RIKEN full-length enriched library, clone:I830175A06 product:le	1e-131	1208	Omy.3450	gnl|UG|Omy#S15298051 BX077848 AGENAE Rainbow trout normalized multi-tissues library (tcad) Oncorhynchus mykiss cDNA clone tcad0008.b.13 3prim, mRNA sequence /clone=tcad0008.b.13 /clone_end=3' /gb=BX077848 /gi=90182361 /ug=Omy.3450 /len=837	0	788	UNKNOWN	UNKNOWN	UNKNOWN	UNKNOWN	TC115939	TC115939 similar to UP|Q4SQC5_TETNG (Q4SQC5) Chromosome 4 SCAF14533, whole genome shotgun sequence. (Fragment), partial (54%)	0	926
		tcbk0030.j.09	CA341577.1.p.om.4	RAB32_HUMAN	RAB32_HUMAN (Q13637) Ras-related protein Rab-32	0.0028	5		8e-91	856	Q0PD23_MOUSE	Q0PD23_MOUSE (Q0PD23) Rab32	7e-86	822	Omy.24706	gnl|UG|Omy#S34309008 CU066738 AGENAE Rainbow trout multi-tissues library (tcce) Oncorhynchus mykiss cDNA clone tcay0025.h.18, mRNA sequence /clone=tcay0025.h.18 /clone_end=3' /gb=CU066738 /gi=111553034 /ug=Omy.24706 /len=1097	0	988	UNKNOWN	UNKNOWN	UNKNOWN	UNKNOWN	TC119639	TC119639 homologue to UP|Q6NYQ4_BRARE (Q6NYQ4) Rab32 protein (RAB32, member RAS oncogene family), complete	0	1790
		tcbk0016.j.22	BX877030.1.p.om.4	GOGA2_RAT	GOGA2_RAT (Q62839) Golgin subfamily A member 2 (Cis-Golgi matrix protein GM130)	0.0038			3e-40	411	Q642S4_XENLA	Q642S4_XENLA (Q642S4) MGC81213 protein	1e-40	423	UNKNOWN	UNKNOWN	UNKNOWN	UNKNOWN	UNKNOWN	UNKNOWN	UNKNOWN	UNKNOWN	TC121038	TC121038 similar to UP|Q4SJL4_TETNG (Q4SJL4) Chromosome 4 SCAF14575, whole genome shotgun sequence. (Fragment), partial (14%)	0	425
		1RT129H23_B_D12	CA353060.1.p.om.4	RAB3A_RAT	RAB3A_RAT (P63012) Ras-related protein Rab-3A	0.004	10		1e-99	621	Q0PD63_MOUSE	Q0PD63_MOUSE (Q0PD63) Rab3A	1e-98	621	Omy.4063	gnl|UG|Omy#S18533119 BX909810 tcbk Oncorhynchus mykiss cDNA clone tcbk0065.d.05 5prim, mRNA sequence /clone=tcbk0065.d.05 /clone_end=5' /gb=BX909810 /gi=90126331 /ug=Omy.4063 /len=993	0	651	UNKNOWN	UNKNOWN	UNKNOWN	UNKNOWN	TC108738	TC108738 homologue to UP|Q91382_DISOM (Q91382) Synaptic vesicle specific GTP-binding protein protein, partial (69%)	0	1701
		1RT60D16_D_B08	CA342832.1.p.om.4	ARFG3_HUMAN	ARFG3_HUMAN (Q9NP61) ADP-ribosylation factor GTPase-activating protein 3 (ARF GAP 3)	0.0041	15		7e-66	593	Q8N3I1_HUMAN	Q8N3I1_HUMAN (Q8N3I1) Hypothetical protein DKFZp761B0411 (Fragment)	3e-67	656	Omy.24671	gnl|UG|Omy#S15275917 668045 NCCCWA 1RT Oncorhynchus mykiss cDNA clone 1RT135L18_D_F09 5', mRNA sequence /clone=1RT135L18_D_F09 /clone_end=5' /gb=CA386444 /gi=24713836 /ti=509700637 /ug=Omy.24671 /len=717	1e-08	30	UNKNOWN	UNKNOWN	UNKNOWN	UNKNOWN	CA342832	CA342832	0	766
		1RT152J01_B_E01	CA382530.1.p.om.4	SNX7_MACFA	SNX7_MACFA (Q4R5U9) Sorting nexin-7	0.0076	15		1e-108	1008	Q66H41_RAT	Q66H41_RAT (Q66H41) Sorting nexin 7	1e-109	1020	Omy.19843	gnl|UG|Omy#S15274124 662372 NCCCWA 1RT Oncorhynchus mykiss cDNA clone 1RT152J01_B_E01 5', mRNA sequence /clone=1RT152J01_B_E01 /clone_end=5' /gb=CA382530 /gi=24706126 /ti=509629097 /ug=Omy.19843 /len=778	0	733	UNKNOWN	UNKNOWN	UNKNOWN	UNKNOWN	TC117322	TC117322 similar to UP|Q28IA9_XENTR (Q28IA9) Sorting nexin 7, partial (61%)	0	1113
		tcad0003.k.23	CA372583.1.p.om.4	AP3S1_MOUSE	AP3S1_MOUSE (Q9DCR2) AP-3 complex subunit sigma-1 (Adapter-related protein complex 3 sigma-1 subunit) (Sigma-adaptin 3a) (AP-3 complex sigma-3A subunit) (Sigma-3A-adaptin)	0.0078			1e-103	962	Q8AVV3_XENLA	Q8AVV3_XENLA (Q8AVV3) Ap3s1-prov protein	1e-102	964	Omy.19859	gnl|UG|Omy#S34312443 CU065105 AGENAE Rainbow trout normalized testis library (tcbi) Oncorhynchus mykiss cDNA clone tcbi0051.h.11, mRNA sequence /clone=tcbi0051.h.11 /clone_end=5' /gb=CU065105 /gi=111551401 /ug=Omy.19859 /len=1212	0	845	UNKNOWN	UNKNOWN	UNKNOWN	UNKNOWN	TC95066	TC95066 homologue to UP|Q4RPS5_TETNG (Q4RPS5) Chromosome 12 SCAF15007, whole genome shotgun sequence. (Fragment), partial (57%)	0	865
	Transcription/translation
		1RT86C11_A_B06	CA364165.1.p.om.4	NUP53_BRARE	NUP53_BRARE (Q6P6X9) Nucleoporin NUP53 (Nuclear pore complex protein Nup53) (Nucleoporin Nup35) (35 kDa nucleoporin)	3.5e-06	0		3e-80	436	Q6INW0_XENLA	Q6INW0_XENLA (Q6INW0) MGC80197 protein	4e-76	432	Omy.20610	gnl|UG|Omy#S15281262 639022 NCCCWA 1RT Oncorhynchus mykiss cDNA clone 1RT86C11_A_B06 5', mRNA sequence /clone=1RT86C11_A_B06 /clone_end=5' /gb=CA364165 /gi=24673111 /ti=509010974 /ug=Omy.20610 /len=818	0	627	UNKNOWN	UNKNOWN	UNKNOWN	UNKNOWN	TC119733	TC119733 similar to UP|Q8NFH5_HUMAN (Q8NFH5) Nucleoporin Nup35 (Nucleoporin 35kDa), partial (53%)	0	635
		tcad0002.k.24	CA344182.1.p.om.4	RM40_MOUSE	RM40_MOUSE (Q9Z2Q5) 39S ribosomal protein L40, mitochondrial precursor (L40mt) (MRP-40) (Nuclear localization signal-containing protein deleted in velocardiofacial syndrome homolog)	8.5e-06	0		1e-32	352	Q4V8A4_RAT	Q4V8A4_RAT (Q4V8A4) Mitochondrial ribosomal protein L40	7e-33	363	Omy.28606	gnl|UG|Omy#S15296303 BX074600 AGENAE Rainbow trout normalized multi-tissues library (tcad) Oncorhynchus mykiss cDNA clone tcad0002.k.24 3prim, mRNA sequence /clone=tcad0002.k.24 /clone_end=3' /gb=BX074600 /gi=90166122 /ug=Omy.28606 /len=877	0	659	UNKNOWN	UNKNOWN	UNKNOWN	UNKNOWN	TC105286	TC105286 similar to UP|Q66I86_BRARE (Q66I86) Zgc:103495, partial (30%)	0	704
		1RT85C01_A_B01	CA341864.1.p.om.4	MYCBP_BOVIN	MYCBP_BOVIN (Q2TBP7) C-Myc-binding protein (Associate of Myc 1) (AMY-1)	2.3e-05	0		2e-33	356	Q4SY73_TETNG	Q4SY73_TETNG (Q4SY73) Chromosome 21 SCAF12158, whole genome shotgun sequence	9e-34	368	Omy.4055	gnl|UG|Omy#S15301797 BX079831 AGENAE Rainbow trout normalized multi-tissues library (tcad) Oncorhynchus mykiss cDNA clone tcad0009.o.20 3prim, mRNA sequence /clone=tcad0009.o.20 /clone_end=3' /gb=BX079831 /gi=90099286 /ug=Omy.4055 /len=801	0	715	UNKNOWN	UNKNOWN	UNKNOWN	UNKNOWN	TC107099	TC107099 weakly similar to UP|Q28FI3_XENTR (Q28FI3) C-myc binding protein, partial (91%)	0	792
		1RT32E06_C_C03	CA375747.1.p.om.4	PKHA5_HUMAN	PKHA5_HUMAN (Q9HAU0) Pleckstrin homology domain-containing family A member 5 (Phosphoinositol 3-phosphate-binding protein 2) (PEPP-2)	4.6e-05	0		3e-09	146	Q4SI68_TETNG	Q4SI68_TETNG (Q4SI68) Chromosome 5 SCAF14581, whole genome shotgun sequence. (Fragment)	1e-31	348	UNKNOWN	UNKNOWN	UNKNOWN	UNKNOWN	UNKNOWN	UNKNOWN	UNKNOWN	UNKNOWN	CA375747	CA375747	0	629
		tcbk0026.c.17	BX857123.1.p.om.4	EPAB_XENTR	EPAB_XENTR (Q6DEY7) Embryonic polyadenylate-binding protein (Embryonic poly(A)-binding protein) (ePABP)	0.00032	5		0	1425	Q99L36_MOUSE	Q99L36_MOUSE (Q99L36) Poly A binding protein, cytoplasmic 1 (CDNA, RIKEN full-length enriched library, clone:I920024L09 product:poly A binding protein, cytoplasmic 1, full insert sequence) (8 days embryo whole body cDNA, RIKEN full-length enriched librar	0	1343	Omy.21319	gnl|UG|Omy#S34421667 CU073466 AGENAE Rainbow trout multi-tissues library (tcce) Oncorhynchus mykiss cDNA clone tcbk0026.c.17, mRNA sequence /clone=tcbk0026.c.17 /clone_end=3' /gb=CU073466 /gi=112254271 /ug=Omy.21319 /len=1224	0	709	UNKNOWN	UNKNOWN	UNKNOWN	UNKNOWN	TC108946	TC108946 similar to UP|Q6TGY6_BRARE (Q6TGY6) Poly(A)-binding protein, cytoplasmic 1, partial (90%)	0	1932
		tcay0016.i.04	2 contigs/CA343780.1.p.om.4/CB493697.1.p.om.4	CUGB1_MOUSE	CUGB1_MOUSE (P28659) CUG triplet repeat RNA-binding protein 1 (CUG-BP1) (RNA-binding protein BRUNOL-2) (Deadenylation factor CUG-BP) (Deadenylation factor EDEN-BP) (Brain protein F41)	0.0016	0		1e-38	402	Q811Z7_MOUSE	Q811Z7_MOUSE (Q811Z7) Bruno-like 4 protein	2e-45	469	Omy.16942	gnl|UG|Omy#S15315236 BX295467 tcay Oncorhynchus mykiss cDNA clone tcay0016.i.04 3prim, mRNA sequence /clone=tcay0016.i.04 /clone_end=3' /gb=BX295467 /gi=90100587 /ug=Omy.16942 /len=848	0	748	UNKNOWN	UNKNOWN	UNKNOWN	UNKNOWN	BX306787	BX306787	0	810
		1RT32G10_C_D05	CA375756.1.p.om.4	BOP1_MOUSE	BOP1_MOUSE (P97452) Ribosome biogenesis protein BOP1 (Block of proliferation 1 protein)	0.0026	10		2e-80	760	Q6ZQI9_MOUSE	Q6ZQI9_MOUSE (Q6ZQI9) MKIAA0124 protein (Fragment)	2e-79	760	UNKNOWN	UNKNOWN	UNKNOWN	UNKNOWN	UNKNOWN	UNKNOWN	UNKNOWN	UNKNOWN	CA375756	CA375756	0	687
		tcaa0002.h.09	2 contigs/CB489175.1.p.om.4/CA345095.1.p.om.4	SYK_MOUSE	SYK_MOUSE (Q99MN1) Lysyl-tRNA synthetase (EC 6.1.1.6) (Lysine--tRNA ligase) (LysRS)	0.0028	10		1e-175	1582	Q3TIV6_MOUSE	Q3TIV6_MOUSE (Q3TIV6) 12 days pregnant adult female placenta cDNA, RIKEN full-length enriched library, clone:I530028M07 product:lysyl-tRNA synthetase, full insert sequence	1e-174	1582	Omy.22665	gnl|UG|Omy#S15241406 675624 NCCCWA 1RT Oncorhynchus mykiss cDNA clone 1RT85M02_C_G01 5', mRNA sequence /clone=1RT85M02_C_G01 /clone_end=5' /gb=CA345095 /gi=24590266 /ti=509706339 /ug=Omy.22665 /len=779	0	763	UNKNOWN	UNKNOWN	UNKNOWN	UNKNOWN	TC109875	TC109875 homologue to UP|Q6DRH3_BRARE (Q6DRH3) Lysyl-tRNA synthetase, partial (62%)	0	1049
		tcay0003.e.08	CA346783.1.p.om.4	SMYD1_MOUSE	SMYD1_MOUSE (P97443) SET and MYND domain-containing protein 1 (Zinc-finger protein BOP) (m-BOP) (CD8b-opposite)	0.0029	25		0	1653	Q6DFW7_MOUSE	Q6DFW7_MOUSE (Q6DFW7) Smyd1 protein (13 days embryo heart cDNA, RIKEN full-length enriched library, clone:D330022G08 product:SET and MYND domain containing 1, full insert sequence)	0	1653	Omy.922	gnl|UG|Omy#S15316237 BX298336 tcay Oncorhynchus mykiss cDNA clone tcay0003.e.08 3prim, mRNA sequence /clone=tcay0003.e.08 /clone_end=3' /gb=BX298336 /gi=90161408 /ug=Omy.922 /len=824	0	779	UNKNOWN	UNKNOWN	UNKNOWN	UNKNOWN	TC100225	TC100225 similar to UP|Q6P0R5_BRARE (Q6P0R5) SET and MYND domain containing 1, partial (94%)	0	1516
		tcbk0030.o.18	CA345630.1.p.om.4	RNPS1_RAT	RNPS1_RAT (Q6AYK1) RNA-binding protein with serine-rich domain 1	0.0036			3e-36	384	Q32P25_HUMAN	Q32P25_HUMAN (Q32P25) RNA binding protein S1, serine-rich domain	3e-35	384	Omy.13826	gnl|UG|Omy#S34312892 CU065554 AGENAE Rainbow trout normalized testis library (tcbi) Oncorhynchus mykiss cDNA clone tcbi0052.f.07, mRNA sequence /clone=tcbi0052.f.07 /clone_end=5' /gb=CU065554 /gi=111551850 /ug=Omy.13826 /len=1235	0	662	UNKNOWN	UNKNOWN	UNKNOWN	UNKNOWN	TC105423	TC105423 similar to GB|AAL56665.1|18032270|AF274003 splicing-related factor RNPS1 {Homo sapiens} (exp=-1; wgp=0; cg=0), partial (88%)	0	662
		tcac0004.e.16	BX083721.1.p.om.4	KLF9_RAT	KLF9_RAT (Q01713) Krueppel-like factor 9 (Transcription factor BTEB1) (Basic transcription element-binding protein 1) (BTE-binding protein 1) (GC box-binding protein 1)	0.0044	15		4e-29	322	Q4T6K2_TETNG	Q4T6K2_TETNG (Q4T6K2) Chromosome 12 SCAF8721, whole genome shotgun sequence. (Fragment)	1e-32	360	Omy.1235	gnl|UG|Omy#S15291864 BX083720 AGENAE Rainbow trout normalized multi-tissues library (tcac) Oncorhynchus mykiss cDNA clone tcac0004.e.16 3prim, mRNA sequence /clone=tcac0004.e.16 /clone_end=3' /gb=BX083720 /gi=90166251 /ug=Omy.1235 /len=875	0	507	UNKNOWN	UNKNOWN	UNKNOWN	UNKNOWN	TC122759	TC122759 homologue to UP|Q4T6K2_TETNG (Q4T6K2) Chromosome 12 SCAF8721, whole genome shotgun sequence. (Fragment), partial (60%)	0	596
		1RT26A18_C_A09	CA342095.1.p.om.4	fepab	RLA2_HORSE (Q6X9Z5) 60S acidic ribosomal protein P2	0.0053	10		2e-22	260	Q6FG96_HUMAN	Q6FG96_HUMAN (Q6FG96) RPLP2 protein	2e-21	259	Omy.8636	gnl|UG|Omy#S27585552 2833 leuk Oncorhynchus mykiss cDNA clone 06RT_08O01 5', mRNA sequence /clone=06RT_08O01 /clone_end=5' /gb=DV193293 /gi=77571874 /ug=Omy.8636 /len=594	0	365	UNKNOWN	UNKNOWN	UNKNOWN	UNKNOWN	TC122316	TC122316 similar to UP|RLA2_BOVIN (P42899) 60S acidic ribosomal protein P2, complete	0	465
		1RT36H24_D_D12	CA376656.1.p.om.4	THOC1_HUMAN	THOC1_HUMAN (Q96FV9) THO complex subunit 1 (Tho1) (Nuclear matrix protein p84)	0.0055	10		5e-56	551	Q4R966_MACFA	Q4R966_MACFA (Q4R966) Testis cDNA clone: QtsA-10634, similar to human high density lipoprotein binding protein (vigilin)(HDLBP),	4e-55	552	Omy.22508	gnl|UG|Omy#S22164226 om_V000.40 12hr LPS Zap Express Library Oncorhynchus mykiss cDNA 5' similar to nuclear matrix protein p84, mRNA sequence /clone_end=5' /gb=CF752482 /gi=52851956 /ug=Omy.22508 /len=781	0	649	UNKNOWN	UNKNOWN	UNKNOWN	UNKNOWN	CF752482	CF752482	0	649
		1RT32K24_C_F12	CA375780.1.p.om.4	COE1_RAT	COE1_RAT (Q63398) Transcription factor COE1 (OE-1) (O/E-1) (Early B-cell factor) (Olfactory neuronal transcription factor) (Olf-1)	0.0067	10		2e-74	709	Q5SRG8_MOUSE	Q5SRG8_MOUSE (Q5SRG8) Early B-cell factor 1	2e-73	709	UNKNOWN	UNKNOWN	UNKNOWN	UNKNOWN	UNKNOWN	UNKNOWN	UNKNOWN	UNKNOWN	CA375780	CA375780	0	713
		tcbk0050.n.13	CA364131.1.p.om.4	NONO_PONPY	NONO_PONPY (Q5RFL9) Non-POU domain-containing octamer-binding protein (NonO protein)	0.0067	20		1e-110	1022	Q8WXF1_HUMAN	Q8WXF1_HUMAN (Q8WXF1) Paraspeckle protein 1 alpha isoform (Paraspeckle component 1)	1e-155	1425	Omy.21506	gnl|UG|Omy#S18535392 BX912239 tcbk Oncorhynchus mykiss cDNA clone tcbk0067.g.10 5prim, mRNA sequence /clone=tcbk0067.g.10 /clone_end=5' /gb=BX912239 /gi=90125997 /ug=Omy.21506 /len=833	0	783	UNKNOWN	UNKNOWN	UNKNOWN	UNKNOWN	TC117005	TC117005 similar to UP|Q4KLH4_RAT (Q4KLH4) Paraspeckle protein 1, partial (66%)	0	1796
		tcac0006.n.11	CA363870.1.p.om.4	TXN4A_MOUSE	TXN4A_MOUSE (P83877) Thioredoxin-like protein 4A (Thioredoxin-like U5 snRNP protein U5-15kD) (Spliceosomal U5 snRNP-specific 15 kDa protein) (DIM1 protein homolog)	0.0077	25		2e-79	754	Q32KW5_BOVIN	Q32KW5_BOVIN (Q32KW5) Hypothetical protein	3e-78	753	Omy.11084	gnl|UG|Omy#S34310492 CU068222 AGENAE Rainbow trout multi-tissues library (tcce) Oncorhynchus mykiss cDNA clone tcac0006.n.11 3prim, mRNA sequence /clone=tcac0006.n.11 /clone_end=3' /gb=CU068222 /gi=111554519 /ug=Omy.11084 /len=822	0	731	UNKNOWN	UNKNOWN	UNKNOWN	UNKNOWN	TC109291	TC109291 UP|Q5XJ58_BRARE (Q5XJ58) Zgc:103632, complete	0	945
		tcay0019.k.18	2 contigs/BX308247.1.p.om.4/BX308248.1.p.om.4	LHX3_BRARE	LHX3_BRARE (Q90421) LIM/homeobox protein Lhx3 (Homeobox protein LIM-3)	0.0099	20		4e-23	268	Q2TEA4_BOVIN	Q2TEA4_BOVIN (Q2TEA4) LIM homeodomain 3 protein b isoform	2e-11	175	Omy.28493	gnl|UG|Omy#S15321703 BX308247 tcay Oncorhynchus mykiss cDNA clone tcay0019.k.18 3prim, mRNA sequence /clone=tcay0019.k.18 /clone_end=3' /gb=BX308247 /gi=90100776 /ug=Omy.28493 /len=841	0	712	UNKNOWN	UNKNOWN	UNKNOWN	UNKNOWN	BX308248	BX308248	0	796
		tcay0005.i.24	BX299685.1.p.om.4	PRI1_HUMAN	PRI1_HUMAN (P49642) DNA primase small subunit (EC 2.7.7.-) (DNA primase 49 kDa subunit) (p49)		15		1e-162	1467	Q53F98_HUMAN	Q53F98_HUMAN (Q53F98) DNA primase small subunit, 49kDa variant (Fragment)	1e-160	1462	Omy.6898	gnl|UG|Omy#S15330610 BX299686 tcay Oncorhynchus mykiss cDNA clone tcay0005.i.24 5prim, mRNA sequence /clone=tcay0005.i.24 /clone_end=5' /gb=BX299686 /gi=90170009 /ug=Omy.6898 /len=828	0	802	UNKNOWN	UNKNOWN	UNKNOWN	UNKNOWN	BX299686	BX299686	0	802
	Cell cycle
		1RT110N19_B_G10	CA365553.1.p.om.4	PERF_RAT	PERF_RAT (P35763) Perforin-1 precursor (P1) (Lymphocyte pore-forming protein) (Cytolysin)	5.9e-06	0		4e-07	134	Q5RI60_BRARE	Q5RI60_BRARE (Q5RI60) Novel protein	1e-14	208	Omy.10989	gnl|UG|Omy#S15299698 BX075191 AGENAE Rainbow trout normalized multi-tissues library (tcad) Oncorhynchus mykiss cDNA clone tcad0004.a.02 5prim, mRNA sequence /clone=tcad0004.a.02 /clone_end=5' /gb=BX075191 /gi=90169317 /ug=Omy.10989 /len=889	0	800	UNKNOWN	UNKNOWN	UNKNOWN	UNKNOWN	TC97400	TC97400 weakly similar to UP|Q5XVR7_FUNHE (Q5XVR7) Perforin (Fragment), partial (68%)	0	903
		tcbk0023.g.12	BX865651.1.p.om.4	RFC2_CHICK	RFC2_CHICK (P53033) Replication factor C subunit 2 (Replication factor C 40 kDa subunit) (RF-C 40 kDa subunit) (RFC40) (Activator 1 40 kDa subunit) (A1 40 kDa subunit)	0.00011	0		1e-47	338	Q75MT5_HUMAN	Q75MT5_HUMAN (Q75MT5) Hypothetical protein RFC2 (Replication factor C (Activator 1) 2, 40kDa)	3e-46	335	Omy.28285	gnl|UG|Omy#S34425836 CU072958 AGENAE Rainbow trout multi-tissues library (tcce) Oncorhynchus mykiss cDNA clone tcbk0023.g.12, mRNA sequence /clone=tcbk0023.g.12 /clone_end=3' /gb=CU072958 /gi=112258471 /ug=Omy.28285 /len=794	0	739	UNKNOWN	UNKNOWN	UNKNOWN	UNKNOWN	TC111605	TC111605 homologue to UP|Q5CZN5_BRARE (Q5CZN5) Zgc:110810, partial (34%)	0	787
		tcab0003.b.18	BX080879.1.p.om.4	CENPA_BRARE	CENPA_BRARE (Q803H4) Histone H3-like centromeric protein A (Centromere protein A) (CENP-A)	0.0017	10		2e-30	332	Q2Z2F1_LILLO	Q2Z2F1_LILLO (Q2Z2F1) Histone soH3-2 (Fragment)	3e-20	252	Omy.22056	gnl|UG|Omy#S15287919 BX080879 AGENAE Rainbow trout normalized testis library (tcab) Oncorhynchus mykiss cDNA clone tcab0003.b.18 5prim, mRNA sequence /clone=tcab0003.b.18 /clone_end=5' /gb=BX080879 /gi=90115283 /ug=Omy.22056 /len=792	0	714	UNKNOWN	UNKNOWN	UNKNOWN	UNKNOWN	BX080879	BX080879	0	714
		tcad0007.c.15	BX078354.1.p.om.4	PAR10_HUMAN	PAR10_HUMAN (Q53GL7) Poly [ADP-ribose] polymerase 10 (EC 2.4.2.30) (PARP-10)	0.0024	25		4e-54	538	Q4S043_TETNG	Q4S043_TETNG (Q4S043) Chromosome 21 SCAF14785, whole genome shotgun sequence. (Fragment)	4e-63	625	Omy.3498	gnl|UG|Omy#S15301682 BX079492 AGENAE Rainbow trout normalized multi-tissues library (tcad) Oncorhynchus mykiss cDNA clone tcad0007.c.15 5prim, mRNA sequence /clone=tcad0007.c.15 /clone_end=5' /gb=BX079492 /gi=90057926 /ug=Omy.3498 /len=891	0	816	UNKNOWN	UNKNOWN	UNKNOWN	UNKNOWN	TC106992	TC106992 similar to UP|Q4S043_TETNG (Q4S043) Chromosome 21 SCAF14785, whole genome shotgun sequence. (Fragment), partial (82%)	0	1271
		tcab0001.i.20	BX080425.1.p.om.4	MCM6Z_XENTR	MCM6Z_XENTR (Q6P1V8) Zygotic DNA replication licensing factor mcm6 (Zygotic minichromosome maintenance protein 6) (zMCM6)	0.0041	10		3e-34	363	Q3UC10_MOUSE	Q3UC10_MOUSE (Q3UC10) Bone marrow macrophage cDNA, RIKEN full-length enriched library, clone:I830014D02 product:minichromosome maintenance deficient 6 (MIS5 homolog, S. pombe) (S. cerevisiae), full insert sequence	1e-30	340	Omy.28977	gnl|UG|Omy#S34309803 CU067533 AGENAE Rainbow trout multi-tissues library (tcce) Oncorhynchus mykiss cDNA clone tcab0001.i.20 3prim, mRNA sequence /clone=tcab0001.i.20 /clone_end=3' /gb=CU067533 /gi=111553829 /ug=Omy.28977 /len=699	0	634	UNKNOWN	UNKNOWN	UNKNOWN	UNKNOWN	TC125111	TC125111	0	627
		1RT75K17_A_F09	CA341909.1.p.om.4	TITIN_HUMAN	TITIN_HUMAN (Q8WZ42) Titin (EC 2.7.11.1) (Connectin) (Rhabdomyosarcoma antigen MU-RMS-40.14)	0.0049	15		4e-30	332	Q8C139_MOUSE	Q8C139_MOUSE (Q8C139) 10 days neonate skin cDNA, RIKEN full-length enriched library, clone:4732482K20 product:TITIN, HEART ISOFORM N2-B (EC 2.7.1.-) (CONNECTIN) homolog	1e-30	345	Omy.8272	gnl|UG|Omy#S15329390 BX297060 tcay Oncorhynchus mykiss cDNA clone tcay0001.b.19 5prim, mRNA sequence /clone=tcay0001.b.19 /clone_end=5' /gb=BX297060 /gi=90159046 /ug=Omy.8272 /len=851	0	705	UNKNOWN	UNKNOWN	UNKNOWN	UNKNOWN	TC105726	TC105726 weakly similar to UP|Q8R112_MOUSE (Q8R112) Ttn protein (Fragment), partial (22%)	0	1223
		tcad0009.o.15	BX079825.1.p.om.4	DACH2_MOUSE	DACH2_MOUSE (Q925Q8) Dachshund homolog 2 (Dach2)	0.0053	20		1e-69	670	Q5JYE6_HUMAN	Q5JYE6_HUMAN (Q5JYE6) Dachshund homolog 2 (Drosophila)	3e-70	684	Omy.19238	gnl|UG|Omy#S15299116 BX079825 AGENAE Rainbow trout normalized multi-tissues library (tcad) Oncorhynchus mykiss cDNA clone tcad0009.o.15 5prim, mRNA sequence /clone=tcad0009.o.15 /clone_end=5' /gb=BX079825 /gi=90098882 /ug=Omy.19238 /len=876	0	752	UNKNOWN	UNKNOWN	UNKNOWN	UNKNOWN	TC104473	TC104473 similar to UP|Q8QHJ3_BRARE (Q8QHJ3) DachshundA, partial (29%)	0	984
	Extracellular matrix and structural components
		1RT40C13_A_B07	CA377673.1.p.om.4	ERMAP_MOUSE	ERMAP_MOUSE (Q9JLN5) Erythroid membrane-associated protein precursor	1e-05	0		1e-22	262	Q5XPV5_HUMAN	Q5XPV5_HUMAN (Q5XPV5) Sjogren syndrome antigen A1	2e-21	259	Omy.28722	gnl|UG|Omy#S34310573 CU068303 AGENAE Rainbow trout multi-tissues library (tcce) Oncorhynchus mykiss cDNA clone 1rt40c13_a_b07 3prim, mRNA sequence /clone=1rt40c13_a_b07 /clone_end=3' /gb=CU068303 /gi=111554600 /ug=Omy.28722 /len=768	1e-152	270	UNKNOWN	UNKNOWN	UNKNOWN	UNKNOWN	CA377673	CA377673	0	560
		1RT110O08_C_H04	CA366639.1.p.om.4	TENA_HUMAN	TENA_HUMAN (P24821) Tenascin precursor (TN) (Tenascin-C) (TN-C) (Hexabrachion) (Cytotactin) (Neuronectin) (GMEM) (JI) (Myotendinous antigen) (Glioma-associated-extracellular matrix antigen) (GP 150-225)	0.00059	10		1e-61	601	Q5T7S3_HUMAN	Q5T7S3_HUMAN (Q5T7S3) Tenascin C (Hexabrachion)	1e-60	601	Omy.28739	gnl|UG|Omy#S34309669 CU067399 AGENAE Rainbow trout multi-tissues library (tcce) Oncorhynchus mykiss cDNA clone 1rt110o08_c_h04 3prim, mRNA sequence /clone=1rt110o08_c_h04 /clone_end=3' /gb=CU067399 /gi=111553695 /ug=Omy.28739 /len=842	0	587	UNKNOWN	UNKNOWN	UNKNOWN	UNKNOWN	TC118726	TC118726 similar to UP|Q4FAI8_BRARE (Q4FAI8) Tenascin-C, partial (13%)	0	997
		1RT86B07_B_A04	CA354518.1.p.om.4	PTPRK_HUMAN	PTPRK_HUMAN (Q15262) Receptor-type tyrosine-protein phosphatase kappa precursor (EC 3.1.3.48) (Protein-tyrosine phosphatase kappa) (R-PTP-kappa)	0.0032	15		0	2622	Q5TG10_HUMAN	Q5TG10_HUMAN (Q5TG10) OTTHUMP00000017182	0	2622	Omy.9298	gnl|UG|Omy#S34314017 CU062970 AGENAE Rainbow trout normalized testis library (tcbi) Oncorhynchus mykiss cDNA clone tcbi0044.b.10, mRNA sequence /clone=tcbi0044.b.10 /clone_end=5' /gb=CU062970 /gi=111555507 /ug=Omy.9298 /len=1087	0	1011	UNKNOWN	UNKNOWN	UNKNOWN	UNKNOWN	TC104517	TC104517 homologue to UP|PTPRK_MOUSE (P35822) Receptor-type tyrosine-protein phosphatase kappa precursor (Protein-tyrosine phosphatase kappa) (R-PTP-kappa) , partial (36%)	0	1624
		1RT43K12_C_F06	CA378387.1.p.om.4	TENA_CHICK	TENA_CHICK (P10039) Tenascin precursor (TN) (Tenascin-C) (TN-C) (Hexabrachion) (Cytotactin) (Neuronectin) (GMEM) (JI) (Myotendinous antigen) (Glioma-associated-extracellular matrix antigen) (GP 150-225)	0.0057	10		5e-78	497	Q148T4_MOUSE	Q148T4_MOUSE (Q148T4) Tnc protein	1e-76	521	Omy.4969	gnl|UG|Omy#S15317951 BX301461 tcay Oncorhynchus mykiss cDNA clone tcay0007.j.21 5prim, mRNA sequence /clone=tcay0007.j.21 /clone_end=5' /gb=BX301461 /gi=113717550 /ug=Omy.4969 /len=852	2e-16	43	UNKNOWN	UNKNOWN	UNKNOWN	UNKNOWN	CA378387	CA378387	0	679
		1RT77K24_C_F12	CA354409.1.p.om.4	LECT2_MOUSE	LECT2_MOUSE (O88803) Leukocyte cell-derived chemotaxin 2 precursor (Chondromodulin II) (ChM-II)	0.0075	10		3e-31	337	Q9DFJ1_ONCMY	Q9DFJ1_ONCMY (Q9DFJ1) Chemotaxin (Fragment)	4e-75	724	Omy.123	gnl|UG|Omy#S18534408 BX911472 tcbk Oncorhynchus mykiss cDNA clone tcbk0070.e.10 5prim, mRNA sequence /clone=tcbk0070.e.10 /clone_end=5' /gb=BX911472 /gi=90067944 /ug=Omy.123 /len=727	0	669	UNKNOWN	UNKNOWN	UNKNOWN	UNKNOWN	TC102213	TC102213 UP|Q9DFJ1_ONCMY (Q9DFJ1) Chemotaxin (Fragment), complete	0	701
	Immune and stress response
		tcad0004.b.04	CA342458.1.p.om.4	CEBPD_MOUSE	CEBPD_MOUSE (Q00322) CCAAT/enhancer-binding protein delta (C/EBP delta) (C/EBP-related protein 3)	0.0018	10		3e-40	419	Q91295_RANCA	Q91295_RANCA (Q91295) Transcription factor RcC/EBP-2	1e-53	543	Omy.3868	gnl|UG|Omy#S15300640 BX077232 AGENAE Rainbow trout normalized multi-tissues library (tcad) Oncorhynchus mykiss cDNA clone tcad0004.b.04 5prim, mRNA sequence /clone=tcad0004.b.04 /clone_end=5' /gb=BX077232 /gi=90178958 /ug=Omy.3868 /len=876	0	780	UNKNOWN	UNKNOWN	UNKNOWN	UNKNOWN	TC107480	TC107480 similar to UP|Q7ZW50_BRARE (Q7ZW50) Cebpd protein (Fragment), partial (50%)	0	1384
		tcay0010.a.16	BX302846.1.p.om.4	IL17D_HUMAN	IL17D_HUMAN (Q8TAD2) Interleukin-17D precursor (IL-17D) (Interleukin-27) (IL-27)	0.0039	10		2e-59	582	Q70I20_ONCMY	Q70I20_ONCMY (Q70I20) Interleukin 17 isoform D	1e-104	980	Omy.7053	gnl|UG|Omy#S16761102 Oncorhynchus mykiss mRNA for interleukin 17 isoform D (il-17D gene) /cds=p(56,676) /gb=AJ580843 /gi=33945896 /ug=Omy.7053 /len=918	0	841	UNKNOWN	UNKNOWN	UNKNOWN	UNKNOWN	TC98002	TC98002 UP|Q70I20_ONCMY (Q70I20) Interleukin 17 isoform D, complete	0	853
		tcba0002.l.12	BX857300.1.p.om.4	CO3_ONCMY	CO3_ONCMY (P98093) Complement C3-1 [Contains: Complement C3 beta chain; Complement C3 alpha chain; C3a anaphylatoxin; Complement C3b alpha' chain; Complement C3c fragment; Complement C3dg fragment; Complement C3g fragment; Complement C3d fragment; Comple	0.0068	10		1e-132	1213	Q98TS6_ANAMI	Q98TS6_ANAMI (Q98TS6) Complement component C3	5e-70	683	Omy.10219	gnl|UG|Omy#S34424585 CU071709 AGENAE Rainbow trout multi-tissues library (tcce) Oncorhynchus mykiss cDNA clone tcba0002.l.12, mRNA sequence /clone=tcba0002.l.12 /clone_end=3' /gb=CU071709 /gi=112257197 /ug=Omy.10219 /len=909	0	749	UNKNOWN	UNKNOWN	UNKNOWN	UNKNOWN	TC130006	TC130006 homologue to UP|CO3_ONCMY (P98093) Complement C3-1 [Contains: Complement C3 beta chain; Complement C3 alpha chain; C3a anaphylatoxin; Complement C3b alpha' chain; Complement C3c fragment; Complement C3dg fragment; Complement C3g fragment; Complem	0	1175
		1RT51K07_A_F04	CA342696.1.p.om.4	SH21B_HUMAN	SH21B_HUMAN (O14796) SH2 domain protein 1B (EWS/FLI1-activated transcript 2) (EAT-2)	0.0092	20		6e-23	265	Q90VX7_XENLA	Q90VX7_XENLA (Q90VX7) Signal transduction regulatory protein SAP-2 (Signal transduction regulatory protein SAP-1)	2e-22	269	UNKNOWN	UNKNOWN	UNKNOWN	UNKNOWN	UNKNOWN	UNKNOWN	UNKNOWN	UNKNOWN	CA342696	CA342696	0	674
		tcay0002.n.01	2 contigs/BX298039.1.p.om.4/BX298038.1.p.om.4	CATL_SARPE	CATL_SARPE (Q26636) Cathepsin L precursor (EC 3.4.22.15) [Contains: Cathepsin L heavy chain		15
	Miscellaneous
		tcav0002.f.22	BX311740.1.p.om.4	ADIP_HUMAN	ADIP_HUMAN (Q9Y2D8) Afadin- and alpha-actinin-binding protein (ADIP) (Afadin DIL domain-interacting protein) (SSX2-interacting protein)	0.0012	25		5e-28	314	Q1L1D2_CHICK	Q1L1D2_CHICK (Q1L1D2) Light-inducible and clock-controlled protein	7e-28	321	Omy.2536	gnl|UG|Omy#S18162700 BX888070 tcbk Oncorhynchus mykiss cDNA clone tcbk0052.j.16 5prim, mRNA sequence /clone=tcbk0052.j.16 /clone_end=5' /gb=BX888070 /gi=90114867 /ug=Omy.2536 /len=1073	0	725	UNKNOWN	UNKNOWN	UNKNOWN	UNKNOWN	TC95788	TC95788 similar to GB|CAA49797.1|311545|BPLFCPA {Xanthomonas campestris phage phi-Lf;Xanthomonas phage Lf} (exp=-1; wgp=0; cg=0), partial (47%)	0	761
		1RT152H24_D_D12	CA355542.1.p.om.4	PRVA_ESOLU	PRVA_ESOLU (P02628) Parvalbumin alpha	0.0013	5		3e-38	401	Q0VCG3_BOVIN	Q0VCG3_BOVIN (Q0VCG3) Parvalbumin	6e-22	269	Omy.13848	gnl|UG|Omy#S34309555 CU067285 AGENAE Rainbow trout multi-tissues library (tcce) Oncorhynchus mykiss cDNA clone 1rt152h24_d_d12 3prim, mRNA sequence /clone=1rt152h24_d_d12 /clone_end=3' /gb=CU067285 /gi=111553581 /ug=Omy.13848 /len=792	0	458	UNKNOWN	UNKNOWN	UNKNOWN	UNKNOWN	TC122985	TC122985 similar to GB|1PVA_A|999745|1PVA_A Chain A, Parvalbumin (Pike, Pi 5.0, Alpha Component) Complexed With Two Calcium Ions (Synchrotron X-Ray Diffraction). {Esox lucius} (exp=-1; wgp=0; cg=0), partial (98%)	0	539
		1RT77F09_B_C05	CA354296.1.p.om.4	LRTM1_PONPY	LRTM1_PONPY (Q5R6B1) Leucine-rich repeat transmembrane neuronal protein 1 precursor	0.0021	15		5e-40	410	Q8BZA0_MOUSE	Q8BZA0_MOUSE (Q8BZA0) 16 days neonate cerebellum cDNA, RIKEN full-length enriched library, clone:9630044H04 product:hypothetical Leucine-rich repeat, typical subtype containing protein, full insert sequence	6e-24	279	UNKNOWN	UNKNOWN	UNKNOWN	UNKNOWN	UNKNOWN	UNKNOWN	UNKNOWN	UNKNOWN	CA354296	CA354296	0	486
		tcbk0034.l.09	CB495191.1.p.om.4	frir	UNG_HUMAN (P13051) Uracil-DNA glycosylase (EC 3.2.2.-) (UDG)	0.0027	20		1e-96	903	Q17QB8_BOVIN	Q17QB8_BOVIN (Q17QB8) Similar to uracil-DNA glycosylase isoform UNG2	1e-95	904	Omy.25024	gnl|UG|Omy#S34426076 CU073198 AGENAE Rainbow trout multi-tissues library (tcce) Oncorhynchus mykiss cDNA clone tcbk0034.l.09, mRNA sequence /clone=tcbk0034.l.09 /clone_end=3' /gb=CU073198 /gi=112258711 /ug=Omy.25024 /len=1164	0	548	UNKNOWN	UNKNOWN	UNKNOWN	UNKNOWN	BX887665	BX887665	0	759
		1RT42H20_D_D10	CA378152.1.p.om.4	S6A11_RAT	S6A11_RAT (P31647) Sodium- and chloride-dependent GABA transporter 3	0.0027	10		2e-39	343	Q4RZ08_TETNG	Q4RZ08_TETNG (Q4RZ08) Chromosome 16 SCAF14974, whole genome shotgun sequence. (Fragment)	3e-30	337	Omy.25492	gnl|UG|Omy#S34425758 CU072880 AGENAE Rainbow trout multi-tissues library (tcce) Oncorhynchus mykiss cDNA clone tcbk0020.g.19, mRNA sequence /clone=tcbk0020.g.19 /clone_end=3' /gb=CU072880 /gi=112258393 /ug=Omy.25492 /len=985	8e-07	27	UNKNOWN	UNKNOWN	UNKNOWN	UNKNOWN	CA378152	CA378152	0	727
		tcba0024.d.13	BX084843.1.p.om.4	PTTG_PONPY	PTTG_PONPY (Q5NVI6) Pituitary tumor-transforming gene 1 protein-interacting protein precursor (Pituitary tumor-transforming gene protein-binding factor) (PTTG-binding factor) (PBF)	0.0041	15		2e-40	418	Q2KI48_BOVIN	Q2KI48_BOVIN (Q2KI48) Pituitary tumor-transforming 1 interacting protein	4e-38	407	Omy.8684	gnl|UG|Omy#S34425017 CU072141 AGENAE Rainbow trout multi-tissues library (tcce) Oncorhynchus mykiss cDNA clone tcba0024.d.13, mRNA sequence /clone=tcba0024.d.13 /clone_end=3' /gb=CU072141 /gi=112257652 /ug=Omy.8684 /len=870	0	870	UNKNOWN	UNKNOWN	UNKNOWN	UNKNOWN	TC99526	TC99526 weakly similar to UP|PTTG_HUMAN (P53801) Pituitary tumor-transforming gene 1 protein-interacting protein precursor (Pituitary tumor-transforming gene protein-binding factor) (PTTG-binding factor) (PBF), partial (67%)	0	950
		tcay0002.o.01	2 contigs/BX296974.1.p.om.4/BX298082.1.p.om.4	NGF_BRARE	NGF_BRARE (Q6YBR5) Nerve growth factor precursor (NGF) (zNGF)	0.0042	10		1e-18	207	Q4RIH3_TETNG	Q4RIH3_TETNG (Q4RIH3) Chromosome 11 SCAF15043, whole genome shotgun sequence. (Fragment)	5e-12	178	Omy.27017	gnl|UG|Omy#S34423721 CU070844 AGENAE Rainbow trout multi-tissues library (tcce) Oncorhynchus mykiss cDNA clone tcay0002.o.01 3prim, mRNA sequence /clone=tcay0002.o.01 /clone_end=3' /gb=CU070844 /gi=112256325 /ug=Omy.27017 /len=911	2e-74	139	UNKNOWN	UNKNOWN	UNKNOWN	UNKNOWN	TC121996	TC121996 similar to UP|NGF_XIPMA (P34129) Nerve growth factor precursor (NGF), partial (39%)	0	581
		1RT90K07_A_F04	CA345986.1.p.om.4	XNIF_XENLA	XNIF_XENLA (P35617) Low molecular weight neuronal intermediate filament (XNIF)	0.0065	25		6e-76	724	Q7ZYH6_XENLA	Q7ZYH6_XENLA (Q7ZYH6) Ina-B-prov protein	3e-76	736	Omy.23979	gnl|UG|Omy#S15299455 BX074668 AGENAE Rainbow trout normalized multi-tissues library (tcad) Oncorhynchus mykiss cDNA clone tcad0003.b.12 3prim, mRNA sequence /clone=tcad0003.b.12 /clone_end=3' /gb=BX074668 /gi=90166896 /ug=Omy.23979 /len=867	0	818	UNKNOWN	UNKNOWN	UNKNOWN	UNKNOWN	TC99587	TC99587 similar to UP|Q7SZP4_BRARE (Q7SZP4) Internexin neuronal intermediate filament protein, alpha, partial (42%)	0	963
		1RT26L10_D_F05	CA342149.1.p.om.4	EPD_CYPCA	EPD_CYPCA (P38528) Ependymin precursor (EPD)	0.0081	10		2e-27	310	Q6IWN5_BRABE	Q6IWN5_BRABE (Q6IWN5) Ependymin related protein-1	3e-15	213	Omy.7907	gnl|UG|Omy#S15339957 BX320555 tcay Oncorhynchus mykiss cDNA clone tcay0037.f.19 5prim, mRNA sequence /clone=tcay0037.f.19 /clone_end=5' /gb=BX320555 /gi=90098961 /ug=Omy.7907 /len=809	0	499	UNKNOWN	UNKNOWN	UNKNOWN	UNKNOWN	TC107912	TC107912 weakly similar to UP|Q4TFW4_TETNG (Q4TFW4) Chromosome undetermined SCAF4156, whole genome shotgun sequence, partial (67%)	0	1062
		tcac0005.c.14	2 contigs/BX073624.1.p.om.4/BX081189.1.p.om.4	ZP3_MACRA	ZP3_MACRA (P53785) Zona pellucida sperm-binding protein 3 precursor (Zona pellucida glycoprotein ZP3) (Zona pellucida protein C) (Sperm receptor)	0.009	25		6e-55	543	Q9DG37_9TELE	Q9DG37_9TELE (Q9DG37) Zona pellucida glycoprotein 3 (Fragment)	6e-92	871	Omy.2440	gnl|UG|Omy#S34314264 CU063217 AGENAE Rainbow trout normalized testis library (tcbi) Oncorhynchus mykiss cDNA clone tcbi0042.n.08 5prim, mRNA sequence /clone=tcbi0042.n.08 /clone_end=5' /gb=CU063217 /gi=111555953 /ug=Omy.2440 /len=1581	0	751	UNKNOWN	UNKNOWN	UNKNOWN	UNKNOWN	TC126576	TC126576 weakly similar to UP|Q4RJR6_TETNG (Q4RJR6) Chromosome 13 SCAF15035, whole genome shotgun sequence, partial (34%)	0	1021
		1RT129K20_C_F10	CA342967.1.p.om.4	APMAP_HUMAN	APMAP_HUMAN (Q9HDC9) Adipocyte plasma membrane-associated protein (BSCv protein)		15		1e-159	1448	Q4S2M7_TETNG	Q4S2M7_TETNG (Q4S2M7) Chromosome 17 SCAF14760, whole genome shotgun sequence	0	1720	Omy.23839	gnl|UG|Omy#S15280983 635459 NCCCWA 1RT Oncorhynchus mykiss cDNA clone 1RT6B05_B_A03 5', mRNA sequence /clone=1RT6B05_B_A03 /clone_end=5' /gb=CA361600 /gi=24667491 /ti=509008409 /ug=Omy.23839 /len=704	0	501	UNKNOWN	UNKNOWN	UNKNOWN	UNKNOWN	TC112882	TC112882 similar to UP|Q803F5_BRARE (Q803F5) Bscv (C20orf3) homolog, complete	0	1516
	Unknown
		tcag0001.a.09	NO CONTIG	UNKNOWN	UNKNOWN	6.5e-08	0		UNKNOWN	UNKNOWN	UNKNOWN	UNKNOWN	UNKNOWN	UNKNOWN	UNKNOWN	UNKNOWN	UNKNOWN	UNKNOWN	UNKNOWN	UNKNOWN	UNKNOWN	UNKNOWN	UNKNOWN	UNKNOWN	UNKNOWN	UNKNOWN
		tcag0001.b.03	NO CONTIG	UNKNOWN	UNKNOWN	3.3e-06	0		UNKNOWN	UNKNOWN	UNKNOWN	UNKNOWN	UNKNOWN	UNKNOWN	UNKNOWN	UNKNOWN	UNKNOWN	UNKNOWN	UNKNOWN	UNKNOWN	UNKNOWN	UNKNOWN	UNKNOWN	UNKNOWN	UNKNOWN	UNKNOWN
		tcbk0026.b.02	BX302134.1.p.om.4	EBPL_MOUSE	EBPL_MOUSE (Q9D0P0) Emopamil-binding protein-like (Emopamil-binding-related protein)	1.3e-05	0		1e-64	626	Q6DCB6_XENLA	Q6DCB6_XENLA (Q6DCB6) Ebpl-prov protein	3e-82	787	Omy.25049	gnl|UG|Omy#S15331677 BX302134 tcay Oncorhynchus mykiss cDNA clone tcay0009.g.21 3prim, mRNA sequence /clone=tcay0009.g.21 /clone_end=3' /gb=BX302134 /gi=90051696 /ug=Omy.25049 /len=879	0	631	UNKNOWN	UNKNOWN	UNKNOWN	UNKNOWN	BX874259	BX874259	0	701
		tcad0004.d.22	CA370503.1.p.om.4	K0831_HUMAN	K0831_HUMAN (Q6ZNE5) Protein KIAA0831	1.6e-05	0		1e-103	892	Q32MK7_HUMAN	Q32MK7_HUMAN (Q32MK7) KIAA0831	1e-102	892	Omy.21956	gnl|UG|Omy#S34423181 CU070304 AGENAE Rainbow trout multi-tissues library (tcce) Oncorhynchus mykiss cDNA clone tcad0004.d.22 3prim, mRNA sequence /clone=tcad0004.d.22 /clone_end=3' /gb=CU070304 /gi=112255785 /ug=Omy.21956 /len=888	0	756	UNKNOWN	UNKNOWN	UNKNOWN	UNKNOWN	TC98668	TC98668 similar to UP|Q6NWB8_BRARE (Q6NWB8) Zgc:113944 protein (Fragment), partial (65%)	0	979
		1RT117O05_A_H03	NO CONTIG	UNKNOWN	UNKNOWN	2.3e-05	0		UNKNOWN	UNKNOWN	UNKNOWN	UNKNOWN	UNKNOWN	UNKNOWN	UNKNOWN	UNKNOWN	UNKNOWN	UNKNOWN	UNKNOWN	UNKNOWN	UNKNOWN	UNKNOWN	UNKNOWN	UNKNOWN	UNKNOWN	UNKNOWN
		1RT84M12_C_G06	CA344778.1.p.om.4	FA32A_BRARE	FA32A_BRARE (Q6GQN4) Protein FAM32A-like	6.7e-05	0		1e-33	360	Q0JSG9_HUMAN	Q0JSG9_HUMAN (Q0JSG9) Hypothetical protein FAM32A (Fragment)	4e-28	320	Omy.9554	gnl|UG|Omy#S34313581 CU066243 AGENAE Rainbow trout normalized testis library (tcbi) Oncorhynchus mykiss cDNA clone tcbi0043.p.08, mRNA sequence /clone=tcbi0043.p.08 /clone_end=5' /gb=CU066243 /gi=111552539 /ug=Omy.9554 /len=939	0	910	UNKNOWN	UNKNOWN	UNKNOWN	UNKNOWN	TC95220	TC95220 similar to UP|FA32A_BRARE (Q6GQN4) Protein FAM32A-like, partial (82%)	0	919
		1RT40C18_C_B09	CA344571.1.p.om.4	GDPD5_HUMAN	GDPD5_HUMAN (Q8WTR4) Glycerophosphodiester phosphodiesterase domain-containing protein 5 (EC 3.1.-.-) (Glycerophosphodiester phosphodiesterase 2)	8.9e-05	0		1e-106	988	Q3KTM2_CHICK	Q3KTM2_CHICK (Q3KTM2) Glycerophosphodiester phosphodiesterase 2	1e-113	1058	Omy.22488	gnl|UG|Omy#S19710691 CR366537 AGENAE Rainbow trout normalized testis library (tcbi) Oncorhynchus mykiss cDNA clone tcbi0035.g.01 5prim, mRNA sequence /clone=tcbi0035.g.01 /clone_end=5' /gb=CR366537 /gi=90165760 /ug=Omy.22488 /len=797	0	707	UNKNOWN	UNKNOWN	UNKNOWN	UNKNOWN	TC124443	TC124443 similar to UP|Q3KTM2_CHICK (Q3KTM2) Glycerophosphodiester phosphodiesterase 2, partial (42%)	0	1365
		1RT32D09_B_B05	CA375668.1.p.om.4	UNKNOWN	UNKNOWN	9.9e-05			UNKNOWN	UNKNOWN	Q4S4T2_TETNG	Q4S4T2_TETNG (Q4S4T2) Chromosome 2 SCAF14738, whole genome shotgun sequence. (Fragment)	2e-50	510	Omy.28793	gnl|UG|Omy#S15251500 630524 NCCCWA 1RT Oncorhynchus mykiss cDNA clone 1RT64I17_A_E09 5', mRNA sequence /clone=1RT64I17_A_E09 /clone_end=5' /gb=CA357976 /gi=24603163 /ti=514657628 /ug=Omy.28793 /len=685	9e-31	67	UNKNOWN	UNKNOWN	UNKNOWN	UNKNOWN	TC103238	TC103238 similar to UP|Q4S4T2_TETNG (Q4S4T2) Chromosome 2 SCAF14738, whole genome shotgun sequence. (Fragment), partial (45%)	0	601
		tcad0002.l.11	CA354291.1.p.om.4	UNKNOWN	UNKNOWN	0.00025	0		UNKNOWN	UNKNOWN	Q9H773_HUMAN	Q9H773_HUMAN (Q9H773) CDNA: FLJ21190 fis, clone CAS12333 (XTP3TPA protein) (XTP3-transactivated protein A) (CDA03) (RS21C6)	7e-38	407	Omy.1175	gnl|UG|Omy#S15296903 BX075716 AGENAE Rainbow trout normalized multi-tissues library (tcad) Oncorhynchus mykiss cDNA clone tcad0002.l.11 5prim, mRNA sequence /clone=tcad0002.l.11 /clone_end=5' /gb=BX075716 /gi=90173676 /ug=Omy.1175 /len=886	0	763	UNKNOWN	UNKNOWN	UNKNOWN	UNKNOWN	TC100723	TC100723 similar to UP|Q4TAS0_TETNG (Q4TAS0) Chromosome 18 SCAF7263, whole genome shotgun sequence. (Fragment), complete	0	1149
		1RT43B11_B_A06	CA378453.1.p.om.4	PSL2_HUMAN	PSL2_HUMAN (Q8TCT8) Signal peptide peptidase-like 2A (EC 3.4.23.-) (Protein SPP-like 2A) (Protein SPPL2a) (Intramembrane protease 3) (IMP3) (Presenilin-like protein 2)	0.00039	0		1e-27	305	Q5F3M5_CHICK	Q5F3M5_CHICK (Q5F3M5) Hypothetical protein	7e-31	341	UNKNOWN	UNKNOWN	UNKNOWN	UNKNOWN	UNKNOWN	UNKNOWN	UNKNOWN	UNKNOWN	CA378453	CA378453	0	627
		tcag0004.m.01	NO CONTIG	UNKNOWN	UNKNOWN	0.00046	0		UNKNOWN	UNKNOWN	UNKNOWN	UNKNOWN	UNKNOWN	UNKNOWN	UNKNOWN	UNKNOWN	UNKNOWN	UNKNOWN	UNKNOWN	UNKNOWN	UNKNOWN	UNKNOWN	UNKNOWN	UNKNOWN	UNKNOWN	UNKNOWN
		tcay0013.e.19	2 contigs/CA374598.1.p.om.4/BX305226.1.p.om.4	Y041_METJA	Y041_METJA (Q60346) Hypothetical protein MJ0041	0.00062	0		2e-11	170	Q4T058_TETNG	Q4T058_TETNG (Q4T058) Chromosome undetermined SCAF11339, whole genome shotgun sequence	3e-50	514	Omy.7177	gnl|UG|Omy#S34423450 CU070573 AGENAE Rainbow trout multi-tissues library (tcce) Oncorhynchus mykiss cDNA clone tcay0013.e.19 3prim, mRNA sequence /clone=tcay0013.e.19 /clone_end=3' /gb=CU070573 /gi=112256054 /ug=Omy.7177 /len=797	0	554	UNKNOWN	UNKNOWN	UNKNOWN	UNKNOWN	TC124971	TC124971	0	1542
		1RT56C05_A_B03	CA351141.1.p.om.4	ZN452_HUMAN	ZN452_HUMAN (Q6R2W3) Protein ZNF452	0.001	15		1e-19	236	Q0JRX5_HUMAN	Q0JRX5_HUMAN (Q0JRX5) Hypothetical protein ZNF452 (Fragment)	1e-18	236	Omy.7485	gnl|UG|Omy#S15336317 BX312489 tcay Oncorhynchus mykiss cDNA clone tcay0025.o.16 5prim, mRNA sequence /clone=tcay0025.o.16 /clone_end=5' /gb=BX312489 /gi=90151369 /ug=Omy.7485 /len=847	1e-113	205	UNKNOWN	UNKNOWN	UNKNOWN	UNKNOWN	CA351141	CA351141	0	467
		tcah0001.a.06	NO CONTIG	UNKNOWN	UNKNOWN	0.0017	0		UNKNOWN	UNKNOWN	UNKNOWN	UNKNOWN	UNKNOWN	UNKNOWN	UNKNOWN	UNKNOWN	UNKNOWN	UNKNOWN	UNKNOWN	UNKNOWN	UNKNOWN	UNKNOWN	UNKNOWN	UNKNOWN	UNKNOWN	UNKNOWN
		1RT86D16_D_B08	CA364246.1.p.om.4	TCTA_HUMAN	TCTA_HUMAN (P57738) T-cell leukemia translocation-associated gene protein	0.0017	20		4e-23	271	Q4RX74_TETNG	Q4RX74_TETNG (Q4RX74) Chromosome 11 SCAF14979, whole genome shotgun sequence	9e-38	406	Omy.9942	gnl|UG|Omy#S15289891 BX083751 AGENAE Rainbow trout normalized multi-tissues library (tcac) Oncorhynchus mykiss cDNA clone tcac0003.o.13 5prim, mRNA sequence /clone=tcac0003.o.13 /clone_end=5' /gb=BX083751 /gi=90165510 /ug=Omy.9942 /len=925	0	709	UNKNOWN	UNKNOWN	UNKNOWN	UNKNOWN	BX083751	BX083751	0	709
		tcay0002.o.20	BX297204.1.p.om.4	UNKNOWN	UNKNOWN	0.002	5		UNKNOWN	UNKNOWN	Q6ZRK1_HUMAN	Q6ZRK1_HUMAN (Q6ZRK1) CDNA FLJ46299 fis, clone TESTI4035898	5e-44	457	Omy.6756	gnl|UG|Omy#S34422991 CU070115 AGENAE Rainbow trout multi-tissues library (tcce) Oncorhynchus mykiss cDNA clone tcay0002.o.20 3prim, mRNA sequence /clone=tcay0002.o.20 /clone_end=3' /gb=CU070115 /gi=112255595 /ug=Omy.6756 /len=822	0	722	UNKNOWN	UNKNOWN	UNKNOWN	UNKNOWN	TC125700	TC125700 similar to UP|Q4RXG9_TETNG (Q4RXG9) Chromosome 11 SCAF14979, whole genome shotgun sequence. (Fragment), partial (19%)	0	906
		tcay0003.a.08	CA377985.1.p.om.4	UNKNOWN	UNKNOWN	0.0028	5		UNKNOWN	UNKNOWN	Q5U4K5_XENLA	Q5U4K5_XENLA (Q5U4K5) LOC495477 protein	1e-111	1036	Omy.4572	gnl|UG|Omy#S18096058 BX866152 tcba Oncorhynchus mykiss cDNA clone tcba0028.n.21 5prim, mRNA sequence /clone=tcba0028.n.21 /clone_end=5' /gb=BX866152 /gi=90124555 /ug=Omy.4572 /len=807	0	751	UNKNOWN	UNKNOWN	UNKNOWN	UNKNOWN	TC112309	TC112309 similar to UP|Q5U4K5_XENLA (Q5U4K5) LOC495477 protein, partial (88%)	0	1351
		tcah0001.c.08	NO CONTIG	UNKNOWN	UNKNOWN	0.0029	5		UNKNOWN	UNKNOWN	UNKNOWN	UNKNOWN	UNKNOWN	UNKNOWN	UNKNOWN	UNKNOWN	UNKNOWN	UNKNOWN	UNKNOWN	UNKNOWN	UNKNOWN	UNKNOWN	UNKNOWN	UNKNOWN	UNKNOWN	UNKNOWN
		1RT64E05_A_C03	CA357957.1.p.om.4	UNKNOWN	UNKNOWN	0.0036	15		UNKNOWN	UNKNOWN	Q6DK97_XENLA	Q6DK97_XENLA (Q6DK97) MGC84826 protein	3e-40	426	Omy.28535	gnl|UG|Omy#S15316872 BX299541 tcay Oncorhynchus mykiss cDNA clone tcay0004.h.10 3prim, mRNA sequence /clone=tcay0004.h.10 /clone_end=3' /gb=BX299541 /gi=90170158 /ug=Omy.28535 /len=788	0	682	UNKNOWN	UNKNOWN	UNKNOWN	UNKNOWN	BX299541	BX299541	0	682
		1RT153D16_D_B08	CA346765.1.p.om.4	SHLB2_HUMAN	SHLB2_HUMAN (Q9NR46) SH3 domain GRB2-like protein B2 (Endophilin-B2)	0.0038	10		8e-87	817	Q5ZJ81_CHICK	Q5ZJ81_CHICK (Q5ZJ81) Hypothetical protein	5e-88	836	UNKNOWN	UNKNOWN	UNKNOWN	UNKNOWN	UNKNOWN	UNKNOWN	UNKNOWN	UNKNOWN	TC108276	TC108276 similar to RF|NP_001006200.1|57525229|NM_001006200 SH3-domain GRB2-like endophilin B2 {Gallus gallus} (exp=-1; wgp=0; cg=0), partial (54%)	0	658
		tcbk0020.f.01	BX870194.1.p.om.4	UNKNOWN	UNKNOWN	0.0038	25		UNKNOWN	UNKNOWN	Q4SJL6_TETNG	Q4SJL6_TETNG (Q4SJL6) Chromosome 4 SCAF14575, whole genome shotgun sequence. (Fragment)	4e-63	617	UNKNOWN	UNKNOWN	UNKNOWN	UNKNOWN	UNKNOWN	UNKNOWN	UNKNOWN	UNKNOWN	BX870194	BX870194	0	491
		tcad0008.e.04	BX076030.1.p.om.4	UNKNOWN	UNKNOWN	0.0044	25		UNKNOWN	UNKNOWN	Q4RKC3_TETNG	Q4RKC3_TETNG (Q4RKC3) Chromosome 21 SCAF15029, whole genome shotgun sequence. (Fragment)	1e-116	1082	Omy.28564	gnl|UG|Omy#S15297073 BX076030 AGENAE Rainbow trout normalized multi-tissues library (tcad) Oncorhynchus mykiss cDNA clone tcad0003.j.22 5prim, mRNA sequence /clone=tcad0003.j.22 /clone_end=5' /gb=BX076030 /gi=90175025 /ug=Omy.28564 /len=864	0	547	UNKNOWN	UNKNOWN	UNKNOWN	UNKNOWN	TC126911	TC126911 homologue to UP|Q4RKC3_TETNG (Q4RKC3) Chromosome 21 SCAF15029, whole genome shotgun sequence. (Fragment), partial (74%)	0	995
		tcad0005.d.15	BX076524.1.p.om.4	RHBD2_HUMAN	RHBD2_HUMAN (Q9NX52) Rhomboid-related protein 2 (EC 3.4.21.105) (RRP2) (Rhomboid-like protein 2)	0.0051	15		2e-21	257	Q29FG6_DROPS	Q29FG6_DROPS (Q29FG6) GA17336-PA (Fragment)	1e-07	146	Omy.3287	gnl|UG|Omy#S15297339 BX076524 AGENAE Rainbow trout normalized multi-tissues library (tcad) Oncorhynchus mykiss cDNA clone tcad0005.d.15 5prim, mRNA sequence /clone=tcad0005.d.15 /clone_end=5' /gb=BX076524 /gi=90176669 /ug=Omy.3287 /len=893	0	508	UNKNOWN	UNKNOWN	UNKNOWN	UNKNOWN	TC103284	TC103284	0	672
		tcay0008.i.15	BX300543.1.p.om.4	CTDS1_MOUSE	CTDS1_MOUSE (P58466) Carboxy-terminal domain RNA polymerase II polypeptide A small phosphatase 1 (EC 3.1.3.16) (Nuclear LIM interactor-interacting factor 3) (NLI-interacting factor 3) (Golli-interacting protein) (GIP)	0.0055	10		1e-50	504	Q4SK54_TETNG	Q4SK54_TETNG (Q4SK54) Chromosome 2 SCAF14570, whole genome shotgun sequence. (Fragment)	4e-52	524	Omy.21566	gnl|UG|Omy#S19712908 CR369727 AGENAE Rainbow trout normalized testis library (tcbi) Oncorhynchus mykiss cDNA clone tcbi0018.l.05 5prim, mRNA sequence /clone=tcbi0018.l.05 /clone_end=5' /gb=CR369727 /gi=90120425 /ug=Omy.21566 /len=814	1e-17	45	UNKNOWN	UNKNOWN	UNKNOWN	UNKNOWN	BX300543	BX300543	0	506
		tcay0005.f.19	BX298938.1.p.om.4	TRI39_RAT	TRI39_RAT (Q6MFZ5) Tripartite motif-containing protein 39 (RING finger protein 23)	0.0055	10		1e-36	269	Q570Z1_MOUSE	Q570Z1_MOUSE (Q570Z1) MKIAA4179 protein (Fragment)	7e-35	263	Omy.4733	gnl|UG|Omy#S18145550 BX871236 tcbk Oncorhynchus mykiss cDNA clone tcbk0019c.e.06 5prim, mRNA sequence /clone=tcbk0019c.e.06 /clone_end=5' /gb=BX871236 /gi=42785976 /ug=Omy.4733 /len=735	0	677	UNKNOWN	UNKNOWN	UNKNOWN	UNKNOWN	TC110327	TC110327 similar to UP|Q5DSV5_9PERC (Q5DSV5) Bloodthirsty, partial (28%)	0	688
		tcbk0020.j.22	BX870141.1.p.om.4	UNKNOWN	UNKNOWN	0.0055	20		UNKNOWN	UNKNOWN	Q4S839_TETNG	Q4S839_TETNG (Q4S839) Chromosome 9 SCAF14710, whole genome shotgun sequence	1e-78	757	UNKNOWN	UNKNOWN	UNKNOWN	UNKNOWN	UNKNOWN	UNKNOWN	UNKNOWN	UNKNOWN	TC113851	TC113851 homologue to UP|Q4S839_TETNG (Q4S839) Chromosome 9 SCAF14710, whole genome shotgun sequence, partial (54%)	0	955
		tcav0004.l.07	2 contigs/BX297065.1.p.om.4/BX087729.1.p.om.4	LRC59_BRARE	LRC59_BRARE (Q6NWG1) Leucine-rich repeat-containing protein 59	0.0059			2e-58	572	Q3TF84_MOUSE	Q3TF84_MOUSE (Q3TF84) 17 days embryo kidney cDNA, RIKEN full-length enriched library, clone:I920098M07 product:weakly similar to P34 protein	1e-38	410	Omy.2968	gnl|UG|Omy#S15315544 BX297066 tcay Oncorhynchus mykiss cDNA clone tcay0001.b.22 5prim, mRNA sequence /clone=tcay0001.b.22 /clone_end=5' /gb=BX297066 /gi=90159052 /ug=Omy.2968 /len=846	0	678	UNKNOWN	UNKNOWN	UNKNOWN	UNKNOWN	TC101738	TC101738 homologue to UP|Q9HD28_HUMAN (Q9HD28) Retinitis pigmentosa GTPase regulator (Fragment), partial (4%)	0	769
		1RT45K16_C_F08	CA379312.1.p.om.4	UNKNOWN	UNKNOWN	0.0099			UNKNOWN	UNKNOWN	Q4SKT1_TETNG	Q4SKT1_TETNG (Q4SKT1) Chromosome undetermined SCAF14565, whole genome shotgun sequence. (Fragment)	3e-28	316	UNKNOWN	UNKNOWN	UNKNOWN	UNKNOWN	UNKNOWN	UNKNOWN	UNKNOWN	UNKNOWN	TC129629	TC129629 similar to UP|Q7ZUK7_BRARE (Q7ZUK7) WW domain-containing adapter with a coiled-coil region, partial (32%)	1e-99	183
		tcai0001.g.24	NO CONTIG	UNKNOWN	UNKNOWN		10	UNKNOWN	UNKNOWN	UNKNOWN	UNKNOWN	UNKNOWN	UNKNOWN	UNKNOWN	UNKNOWN	UNKNOWN	UNKNOWN	UNKNOWN	UNKNOWN	UNKNOWN	UNKNOWN	UNKNOWN
					total	129	103
