# Supplementary material for: Changes induced by dietary energy intake and divergent selection for muscle fat content in rainbow trout (Oncorhynchus mykiss), assessed by transcriptome and proteome analysis of the liver
Source: BMC Genomics. 2008 Oct 29;9:506. doi: 10.1186/1471-2164-9-506 (PMC2612026; doi:10.1186/1471-2164-9-506)
Supplement: Additional file 2 — Transcripts exhibiting differential expression between the two genetic lines (F vs L). The data provided represent the complete list of transcripts exhibiting differential expression between the two lines (F vs L) derived from each statistical method (ANOVA, p < 0.01 and SAM, FDR cut-off = 0,15). [file 1471-2164-9-506-S2.xls]

## Sheet: Feuil1
Table S2: complete list of transcripts exhibiting differential expression between the two lines (F vs L) derived from each statistical method used (ANOVA, p<0.01 and SAM, FDR cut-off=0,15)
transcripts listed in black: found to be significantly changed according to one statistical approach only, and not further retained for consideration in the study						p<0,01	FDR < 0,15
transcripts in red: found to be significantly changed by both statistical approaches, and further retained for consideration in the study						p>0,01	FDR > 0,15 and < 0,25
							FDR > 0,25
genes up-regulated in the fatty muscle (F) line compared to the lean muscle (L) line						ANOVA	SAM
	Biological function	clone_names	contig_name	swissprot_hit_accession	swissprot_hit_description	P-value	FDR cut-off	swissprot_hit_evalue	swissprot_hit_score	sptr_hit_accession	sptr_hit_description	sptr_hit_evalue	sptr_hit_score	unigene_hit_accession	unigene_hit_description	unigene_hit_evalue	unigene_hit_score	unigene_hs_hit_accession	unigene_hs_hit_description	unigene_hs_hit_evalue	unigene_hs_hit_score	tigr_hit_accession	tigr_hit_description	tigr_hit_evalue	tigr_hit_score
	Metabolism
	Lipid
		1RT34F04_D_C02	CA376046.1.p.om.4	NLTP_CHICK	NLTP_CHICK (Q07598) Nonspecific lipid-transfer protein (EC 2.3.1.176) (Propanoyl-CoA C-acyltransferase) (NSL-TP) (Sterol carrier protein 2) (SCP-2) (Sterol carrier protein X) (SCP-X) (SCP-chi) (SCPX) (Fragment)	0.001	10	3e-51	510	Q642G0_RAT	Q642G0_RAT (Q642G0) Sterol carrier protein 2	3e-49	501	Omy.24617	gnl|UG|Omy#S18155844 BX880963 tcbk Oncorhynchus mykiss cDNA clone tcbk0061.d.01 5prim, mRNA sequence /clone=tcbk0061.d.01 /clone_end=5' /gb=BX880963 /gi=90124894 /ug=Omy.24617 /len=741	0	685	UNKNOWN	UNKNOWN	UNKNOWN	UNKNOWN	TC109939	TC109939 similar to UP|Q5XJS3_BRARE (Q5XJS3) Zgc:101621, complete	0	692
		tcbk0030.c.13	CA350156.1.p.om.4	ACBP_HUMAN	ACBP_HUMAN (P07108) Acyl-CoA-binding protein (ACBP) (Diazepam-binding inhibitor) (DBI) (Endozepine) (EP)	0.0093	20	2e-24	280	Q6LE27_CYPCA	Q6LE27_CYPCA (Q6LE27) Endozepine	2e-24	288	Omy.16924	gnl|UG|Omy#S18102590 BX856421 AGENAE Rainbow trout normalized testis library (tcbi) Oncorhynchus mykiss cDNA clone tcbi0010.d.04 5prim, mRNA sequence /clone=tcbi0010.d.04 /clone_end=5' /gb=BX856421 /gi=113716638 /ug=Omy.16924 /len=818	0	719	UNKNOWN	UNKNOWN	UNKNOWN	UNKNOWN	TC98627	TC98627 weakly similar to UP|Q6IB48_HUMAN (Q6IB48) DBI protein, partial (98%)	0	821
		tcad0001.d.13	CA369158.1.p.om.4	FABD_HUMAN	FABD_HUMAN (Q8IVS2) Malonyl CoA-acyl carrier protein transacylase, mitochondrial precursor (EC 2.3.1.39) (MCT) (Mitochondrial malonyltransferase)	0.0095		4e-81	769	Q4SA94_TETNG	Q4SA94_TETNG (Q4SA94) Chromosome 19 SCAF14691, whole genome shotgun sequence	9e-97	912	Omy.19618	gnl|UG|Omy#S34309955 CU067684 AGENAE Rainbow trout multi-tissues library (tcce) Oncorhynchus mykiss cDNA clone tcad0001.d.13 3prim, mRNA sequence /clone=tcad0001.d.13 /clone_end=3' /gb=CU067684 /gi=111553981 /ug=Omy.19618 /len=860	0	844	UNKNOWN	UNKNOWN	UNKNOWN	UNKNOWN	TC99818	TC99818 similar to UP|Q4SA94_TETNG (Q4SA94) Chromosome 19 SCAF14691, whole genome shotgun sequence, partial (57%)	0	931
	Generation of precursor and energy
		1RT110O02_C_H01	CA366638.1.p.om.4	FTHFD_PONPY	FTHFD_PONPY (Q5RFM9) 10-formyltetrahydrofolate dehydrogenase (EC 1.5.1.6) (10-FTHFDH) (Aldehyde dehydrogenase 1 family member L1)	0.00018	0	1e-79	755	Q4TBF9_TETNG	Q4TBF9_TETNG (Q4TBF9) Chromosome undetermined SCAF7131, whole genome shotgun sequence. (Fragment)	3e-89	847	Omy.27475	gnl|UG|Omy#S15335082 BX309700 tcay Oncorhynchus mykiss cDNA clone tcay0020.c.20 5prim, mRNA sequence /clone=tcay0020.c.20 /clone_end=5' /gb=BX309700 /gi=90154233 /ug=Omy.27475 /len=818	1e-30	67	UNKNOWN	UNKNOWN	UNKNOWN	UNKNOWN	CA366638	CA366638	0	811
		tcac0006.o.18	CA342644.1.p.om.4	6PGD_HUMAN	6PGD_HUMAN (P52209) 6-phosphogluconate dehydrogenase, decarboxylating (EC 1.1.1.44)	0.0022	15	0	1673	Q4VXH6_HUMAN	Q4VXH6_HUMAN (Q4VXH6) 6-phosphogluconate dehydrogenase, decarboxylating	0	1678	Omy.45	gnl|UG|Omy#S15292328 BX084724 AGENAE Rainbow trout normalized multi-tissues library (tcac) Oncorhynchus mykiss cDNA clone tcac0006.d.17 5prim, mRNA sequence /clone=tcac0006.d.17 /clone_end=5' /gb=BX084724 /gi=90172702 /ug=Omy.45 /len=919	0	847	UNKNOWN	UNKNOWN	UNKNOWN	UNKNOWN	TC103456	TC103456 homologue to UP|Q4RVN6_TETNG (Q4RVN6) Chromosome 9 SCAF14991, whole genome shotgun sequence, complete	0	1949
		tcbk0009.o.05	BX860760.1.p.om.4	FTHFD_MOUSE	FTHFD_MOUSE (Q8R0Y6) 10-formyltetrahydrofolate dehydrogenase (EC 1.5.1.6) (10-FTHFDH) (Aldehyde dehydrogenase 1 family member L1)	0.0025	0	1e-140	1275	Q4TBF9_TETNG	Q4TBF9_TETNG (Q4TBF9) Chromosome undetermined SCAF7131, whole genome shotgun sequence. (Fragment)	1e-140	1290	Omy.9055	gnl|UG|Omy#S15335081 BX309699 tcay Oncorhynchus mykiss cDNA clone tcay0020.c.20 3prim, mRNA sequence /clone=tcay0020.c.20 /clone_end=3' /gb=BX309699 /gi=90154232 /ug=Omy.9055 /len=1084	0	735	UNKNOWN	UNKNOWN	UNKNOWN	UNKNOWN	TC124140	TC124140 homologue to UP|Q4RLI4_TETNG (Q4RLI4) Chromosome undetermined SCAF15020, whole genome shotgun sequence, partial (44%)	0	810
		1RT158K12_C_F06	CA351158.1.p.om.4	MDHC_CHICK	MDHC_CHICK (Q5ZME2) Malate dehydrogenase, cytoplasmic (EC 1.1.1.37) (Cytosolic malate dehydrogenase)	0.0032	10	1e-155	1407	Q9VKX2_DROME	Q9VKX2_DROME (Q9VKX2) CG5362-PA	1e-120	1119	Omy.9259	gnl|UG|Omy#S34313123 CU065785 AGENAE Rainbow trout normalized testis library (tcbi) Oncorhynchus mykiss cDNA clone tcbi0053.o.01, mRNA sequence /clone=tcbi0053.o.01 /clone_end=5' /gb=CU065785 /gi=111552081 /ug=Omy.9259 /len=1148	0	989	UNKNOWN	UNKNOWN	UNKNOWN	UNKNOWN	TC111490	TC111490 similar to UP|Q801E7_ORYLA (Q801E7) Cytosolic malate dehydrogenase B, complete	0	1757
		tcay0009.p.07	2 contigs/CA355191.1.p.om.4/CA341966.1.p.om.4	UCRI_MOUSE	UCRI_MOUSE (Q9CR68) Ubiquinol-cytochrome c reductase iron-sulfur subunit, mitochondrial precursor (EC 1.10.2.2) (Rieske iron-sulfur protein) (RISP)	0.0055	10	2e-97	913	Q5SVV1_MOUSE	Q5SVV1_MOUSE (Q5SVV1) OTTMUSP00000000615 (Bone marrow macrophage cDNA, RIKEN full-length enriched library, clone:I830124H22 product:ubiquinol-cytochrome c reductase, Rieske iron-sulfur polypeptide 1, full insert sequence) (Bone marrow macrophage cDNA, RI	2e-96	913	Omy.9102	gnl|UG|Omy#S34314270 CU063223 AGENAE Rainbow trout normalized testis library (tcbi) Oncorhynchus mykiss cDNA clone tcbi0042.m.13 5prim, mRNA sequence /clone=tcbi0042.m.13 /clone_end=5' /gb=CU063223 /gi=111555959 /ug=Omy.9102 /len=1573	0	889	UNKNOWN	UNKNOWN	UNKNOWN	UNKNOWN	TC103561	TC103561 similar to UP|Q6PC48_BRARE (Q6PC48) Ubiquinol-cytochrome c reductase, Rieske iron-sulfur polypeptide 1, partial (75%)	0	1388
		1RT48D22_D_B11	CA362628.1.p.om.4	OXAL2_MOUSE	OXAL2_MOUSE (Q8VC74) Probable inner membrane protein OXA1L2, mitochondrial precursor	0.0097	20	1e-101	942	Q49B97_HUMAN	Q49B97_HUMAN (Q49B97) Mitochondrial COX18 (COX18 cytochrome c oxidase assembly homolog) (S. cerevisiae)	4e-99	935	Omy.2380	gnl|UG|Omy#S15272431 658893 NCCCWA 1RT Oncorhynchus mykiss cDNA clone 1RT48D22_D_B11 5', mRNA sequence /clone=1RT48D22_D_B11 /clone_end=5' /gb=CA379742 /gi=24700793 /ti=509626309 /ug=Omy.2380 /len=716	0	585	UNKNOWN	UNKNOWN	UNKNOWN	UNKNOWN	TC112079	TC112079 weakly similar to UP|OXAL2_HUMAN (Q8N8Q8) Probable inner membrane protein OXA1L2, mitochondrial precursor, partial (68%)	0	1113
		1RT69N06_D_G03	CA353549.1.p.om.4	ATPG_BOVIN	ATPG_BOVIN (P05631) ATP synthase gamma chain, mitochondrial precursor (EC 3.6.3.14)		15	4e-89	838	Q910C3_CYPCA	Q910C3_CYPCA (Q910C3) Mitochondrial ATP synthase gamma-subunit	1e-97	920	Omy.8471	gnl|UG|Omy#S34314089 CU063042 AGENAE Rainbow trout normalized testis library (tcbi) Oncorhynchus mykiss cDNA clone tcbi0046.o.08, mRNA sequence /clone=tcbi0046.o.08 /clone_end=5' /gb=CU063042 /gi=111555579 /ug=Omy.8471 /len=1080	0	816	UNKNOWN	UNKNOWN	UNKNOWN	UNKNOWN	TC125509	TC125509 similar to UP|Q6P959_BRARE (Q6P959) Mitochondrial ATP synthase gamma-subunit, complete	0	881
	Carbohydrate
		tcay0015.a.15	BX306300.1.p.om.4	PPR3D_HUMAN	PPR3D_HUMAN (O95685) Protein phosphatase 1 regulatory subunit 3D (Protein phosphatase 1, regulatory subunit 6) (Protein phosphatase 1-binding subunit R6)	0.0082	15	9e-20	242	Q86XI6_HUMAN	Q86XI6_HUMAN (Q86XI6) Protein phosphatase 1, regulatory (Inhibitor) subunit 3B	2e-77	747	Omy.5406	gnl|UG|Omy#S15326935 BX317749 tcay Oncorhynchus mykiss cDNA clone tcay0033.p.12 5prim, mRNA sequence /clone=tcay0033.p.12 /clone_end=5' /gb=BX317749 /gi=90101186 /ug=Omy.5406 /len=907	0	632	UNKNOWN	UNKNOWN	UNKNOWN	UNKNOWN	TC118910	TC118910 weakly similar to UP|Q4RGQ7_TETNG (Q4RGQ7) Chromosome 4 SCAF15093, whole genome shotgun sequence. (Fragment), partial (61%)	0	1331
	Amino acid and derivative
		1RT63I02_C_E01	CA343008.1.p.om.4	BHMT_BOVIN	BHMT_BOVIN (Q5I597) Betaine--homocysteine S-methyltransferase (EC 2.1.1.5)	0.00014	0	0	1703	Q4RPR6_TETNG	Q4RPR6_TETNG (Q4RPR6) Chromosome 12 SCAF15007, whole genome shotgun sequence. (Fragment)	0	1840	Omy.9438	gnl|UG|Omy#S15288294 BX080626 AGENAE Rainbow trout normalized testis library (tcab) Oncorhynchus mykiss cDNA clone tcab0002.g.06 5prim, mRNA sequence /clone=tcab0002.g.06 /clone_end=5' /gb=BX080626 /gi=90114347 /ug=Omy.9438 /len=805	0	759	UNKNOWN	UNKNOWN	UNKNOWN	UNKNOWN	TC100789	TC100789 similar to UP|Q32LQ4_BRARE (Q32LQ4) Zgc:123027 protein, complete	0	1624
		tcad0005.c.22	BX076291.1.p.om.4	AATM_PIG	AATM_PIG (P00506) Aspartate aminotransferase, mitochondrial precursor (EC 2.6.1.1) (Transaminase A) (Glutamate oxaloacetate transaminase 2)	0.001	10	1e-27	307	Q4R559_MACFA	Q4R559_MACFA (Q4R559) Brain cDNA, clone: QccE-17876, similar to human glutamic-oxaloacetic transaminase 2, mitochondrial(aspartate aminotransferase 2) (GOT2),	7e-27	309	Omy.9809	gnl|UG|Omy#S22922521 1277617 NCCCWA 03RT Oncorhynchus mykiss cDNA 5', mRNA sequence /clone_end=5' /gb=CX138391 /gi=56995049 /ug=Omy.9809 /len=713	1e-103	189	UNKNOWN	UNKNOWN	UNKNOWN	UNKNOWN	TC111148	TC111148 similar to UP|Q8CAT4_MOUSE (Q8CAT4) 16 days neonate thymus cDNA, RIKEN full-length enriched library, clone:A130059H05 product:v-abl Abelson murine leukemia oncogene 1, full insert sequence, partial (8%)	0	606
		1RT38G10_C_D05	CA345122.1.p.om.4	GABT_PIG	GABT_PIG (P80147) 4-aminobutyrate aminotransferase, mitochondrial precursor (EC 2.6.1.19) ((S)-3-amino-2-methylpropionate transaminase) (EC 2.6.1.22) (Gamma-amino-N-butyrate transaminase) (GABA transaminase) (GABA aminotransferase) (GABA-AT) (GABA-T) (L-	0.0031	15	1e-172	1558	Q3V1S0_MOUSE	Q3V1S0_MOUSE (Q3V1S0) 18 days pregnant adult female placenta and extra embryonic tissue cDNA, RIKEN full-length enriched library, clone:3830422M11 product:4-aminobutyrate aminotransferase, full insert sequence	1e-168	1533	Omy.23781	gnl|UG|Omy#S18146900 BX872066 tcbk Oncorhynchus mykiss cDNA clone tcbk0013.e.04 5prim, mRNA sequence /clone=tcbk0013.e.04 /clone_end=5' /gb=BX872066 /gi=90167751 /ug=Omy.23781 /len=799	0	792	UNKNOWN	UNKNOWN	UNKNOWN	UNKNOWN	TC113216	TC113216 weakly similar to GB|AAA96981.1|531154|PIGMT4AMIN 4-aminobutyrate aminotransferase {Sus scrofa} (exp=-1; wgp=0; cg=0), partial (80%)	0	1389
		1RT69F18_D_C09	CA353510.1.p.om.4	AATM_MOUSE	AATM_MOUSE (P05202) Aspartate aminotransferase, mitochondrial precursor (EC 2.6.1.1) (Transaminase A) (Glutamate oxaloacetate transaminase 2)	0.0037	15	0	1801	Q7SYK7_BRARE	Q7SYK7_BRARE (Q7SYK7) Glutamic-oxaloacetic transaminase 2, mitochondrial (Aspartate aminotransferase 2) (Novel protein) (Zgc:66329)	0	1964	Omy.21912	gnl|UG|Omy#S15301043 BX078104 AGENAE Rainbow trout normalized multi-tissues library (tcad) Oncorhynchus mykiss cDNA clone tcad0009.c.24 5prim, mRNA sequence /clone=tcad0009.c.24 /clone_end=5' /gb=BX078104 /gi=113719022 /ug=Omy.21912 /len=880	0	837	UNKNOWN	UNKNOWN	UNKNOWN	UNKNOWN	TC110807	TC110807 similar to UP|Q7SYK7_BRARE (Q7SYK7) Glutamic-oxaloacetic transaminase 2, mitochondrial (Aspartate aminotransferase 2), partial (96%)	0	2712
		1RT87E10_C_C05	CA345343.1.p.om.4	DDAH1_HUMAN	DDAH1_HUMAN (O94760) NG,NG-dimethylarginine dimethylaminohydrolase 1 (EC 3.5.3.18) (Dimethylargininase-1) (Dimethylarginine dimethylaminohydrolase 1) (DDAHI) (DDAH-1)	0.0045	25	2e-57	350	Q4SZK1_TETNG	Q4SZK1_TETNG (Q4SZK1) Chromosome 21 SCAF11596, whole genome shotgun sequence. (Fragment)	6e-52	530	Omy.23405	gnl|UG|Omy#S18094744 BX863369 tcba Oncorhynchus mykiss cDNA clone tcba0015.p.01 5prim, mRNA sequence /clone=tcba0015.p.01 /clone_end=5' /gb=BX863369 /gi=90180328 /ug=Omy.23405 /len=809	0	623	UNKNOWN	UNKNOWN	UNKNOWN	UNKNOWN	TC115445	TC115445 similar to UP|Q4SZK1_TETNG (Q4SZK1) Chromosome 21 SCAF11596, whole genome shotgun sequence. (Fragment), partial (19%)	0	946
		1RT116P04_D_H02	CA365793.1.p.om.4	SETB1_MOUSE	SETB1_MOUSE (O88974) Histone-lysine N-methyltransferase, H3 lysine-9 specific 4 (EC 2.1.1.43) (Histone H3-K9 methyltransferase 4) (H3-K9-HMTase 4) (SET domain bifurcated 1) (ERG-associated protein with SET domain) (ESET)	0.0055	15	5e-59	581	Q78N65_MOUSE	Q78N65_MOUSE (Q78N65) SET domain ERG-associated histone methyltransferase	5e-58	581	Omy.18431	gnl|UG|Omy#S34309294 CU067024 AGENAE Rainbow trout multi-tissues library (tcce) Oncorhynchus mykiss cDNA clone tcce0009.a.12 3prim, mRNA sequence /clone=tcce0009.a.12 /clone_end=3' /gb=CU067024 /gi=111553320 /ug=Omy.18431 /len=786	0	482	UNKNOWN	UNKNOWN	UNKNOWN	UNKNOWN	TC100464	TC100464 similar to UP|Q4SNA9_TETNG (Q4SNA9) Chromosome 8 SCAF14543, whole genome shotgun sequence, partial (10%)	0	712
		1RT80A15_A_A08	CA355422.1.p.om.4	GATB_HUMAN	GATB_HUMAN (O75879) Probable glutamyl-tRNA(Gln) amidotransferase subunit B, mitochondrial precursor (EC 6.3.5.-) (Glu-ADT subunit B) (Cytochrome oxidase assembly factor PET112 homolog)	0.0083	25	3e-65	632	Q4W5M8_HUMAN	Q4W5M8_HUMAN (Q4W5M8) Hypothetical protein PET112L	3e-64	632	Omy.23577	gnl|UG|Omy#S19711284 CR368139 AGENAE Rainbow trout normalized testis library (tcbi) Oncorhynchus mykiss cDNA clone tcbi0037.o.13 5prim, mRNA sequence /clone=tcbi0037.o.13 /clone_end=5' /gb=CR368139 /gi=90054223 /ug=Omy.23577 /len=950	0	509	UNKNOWN	UNKNOWN	UNKNOWN	UNKNOWN	TC114390	TC114390 similar to UP|Q4T8S1_TETNG (Q4T8S1) Chromosome 18 SCAF7732, whole genome shotgun sequence. (Fragment), partial (57%)	0	745
		tcbk0010.a.13	CB497735.1.p.om.4	AADAT_BOVIN	AADAT_BOVIN (Q5E9N4) Kynurenine/alpha-aminoadipate aminotransferase mitochondrial precursor (KAT/AadAT) (Kynurenine--oxoglutarate transaminase II) (EC 2.6.1.7) (Kynurenine aminotransferase II) (Kynurenine--oxoglutarate aminotransferase II) (2-aminoadipat	0.0086	20	1e-170	1154	Q4T997_TETNG	Q4T997_TETNG (Q4T997) Chromosome undetermined SCAF7620, whole genome shotgun sequence. (Fragment)	0	1317	Omy.4402	gnl|UG|Omy#S15334119 BX307579 tcay Oncorhynchus mykiss cDNA clone tcay0018.e.18 3prim, mRNA sequence /clone=tcay0018.e.18 /clone_end=3' /gb=BX307579 /gi=90059943 /ug=Omy.4402 /len=799	0	694	UNKNOWN	UNKNOWN	UNKNOWN	UNKNOWN	TC125974	TC125974 similar to UP|Q4T997_TETNG (Q4T997) Chromosome undetermined SCAF7620, whole genome shotgun sequence. (Fragment), complete	0	1498
		1RT66B21_B_A11	CA358344.1.p.om.4	BTD_FUGRU	BTD_FUGRU (Q8AV84) Biotinidase precursor (EC 3.5.1.12)		15	6e-20	235	Q4RKF0_TETNG	Q4RKF0_TETNG (Q4RKF0) Chromosome 21 SCAF15029, whole genome shotgun sequence. (Fragment)	6e-18	227	UNKNOWN	UNKNOWN	UNKNOWN	UNKNOWN	UNKNOWN	UNKNOWN	UNKNOWN	UNKNOWN	CA358344	CA358344	1e-140	250
	Protein folding/synthesis/breakdown
		tcac0003.d.03	CA345680.1.p.om.4	CAN9_HUMAN	CAN9_HUMAN (O14815) Calpain-9 (EC 3.4.22.-) (Digestive tract-specific calpain) (nCL-4) (CG36 protein)	0.0004	15	0	2337	Q4SVI4_TETNG	Q4SVI4_TETNG (Q4SVI4) Chromosome 18 SCAF13757, whole genome shotgun sequence. (Fragment)	0	2737	Omy.2168	gnl|UG|Omy#S24244024 Oncorhynchus mykiss gill-specific calpain mRNA, complete cds /cds=p(146,2176) /gb=AY518342 /gi=46253563 /ug=Omy.2168 /len=2623	0	2505	UNKNOWN	UNKNOWN	UNKNOWN	UNKNOWN	TC99051	TC99051 UP|Q596C5_ONCMY (Q596C5) Gill-specific calpain, complete	0	2469
		1RT119E07_A_C04	CA362332.1.p.om.4	UB2E1_HUMAN	UB2E1_HUMAN (P51965) Ubiquitin-conjugating enzyme E2 E1 (EC 6.3.2.19) (Ubiquitin-protein ligase E1) (Ubiquitin carrier protein E1) (UbcH6)	0.00092	10	3e-81	770	Q4SGH8_TETNG	Q4SGH8_TETNG (Q4SGH8) Chromosome undetermined SCAF14594, whole genome shotgun sequence. (Fragment)	7e-84	801	Omy.20663	gnl|UG|Omy#S22899091 1338846 NCCCWA 10RT#3 Oncorhynchus mykiss cDNA 5', mRNA sequence /clone_end=5' /gb=CX027264 /gi=56971119 /ug=Omy.20663 /len=696	1e-143	255	UNKNOWN	UNKNOWN	UNKNOWN	UNKNOWN	TC99719	TC99719 homologue to UP|Q4SGH8_TETNG (Q4SGH8) Chromosome undetermined SCAF14594, whole genome shotgun sequence. (Fragment), partial (83%)	0	711
		1RT54M13_A_G07	CA351453.1.p.om.4	MGAT1_RABIT	MGAT1_RABIT (P27115) Alpha-1,3-mannosyl-glycoprotein 2-beta-N-acetylglucosaminyltransferase (EC 2.4.1.101) (N-glycosyl-oligosaccharide-glycoprotein N-acetylglucosaminyltransferase I) (GNT-I) (GlcNAc-T I)	0.00099	10	4e-91	857	Q0KKC2_PIG	Q0KKC2_PIG (Q0KKC2) N-acetylglucosaminyltransferase I	7e-91	864	Omy.18327	gnl|UG|Omy#S23927925 1331135 NCCCWA 09RT Oncorhynchus mykiss cDNA 5', mRNA sequence /clone_end=5' /gb=CX723673 /gi=60386762 /ug=Omy.18327 /len=679	0	639	UNKNOWN	UNKNOWN	UNKNOWN	UNKNOWN	TC119513	TC119513 similar to UP|Q4S9E5_TETNG (Q4S9E5) Chromosome undetermined SCAF14699, whole genome shotgun sequence, partial (21%)	0	890
		1RT61L10_D_F05	CA342952.1.p.om.4	PSB7_RAT	PSB7_RAT (Q9JHW0) Proteasome subunit beta type 7 precursor (EC 3.4.25.1) (Proteasome subunit Z) (Macropain chain Z) (Multicatalytic endopeptidase complex chain Z)	0.002	10	8e-90	845	Q6IBT1_HUMAN	Q6IBT1_HUMAN (Q6IBT1) Proteasome subunit beta type (EC 3.4.25.1)	8e-89	845	Omy.5078	gnl|UG|Omy#S34425604 CU072728 AGENAE Rainbow trout multi-tissues library (tcce) Oncorhynchus mykiss cDNA clone tcbk0002.l.10, mRNA sequence /clone=tcbk0002.l.10 /clone_end=3' /gb=CU072728 /gi=112258239 /ug=Omy.5078 /len=1356	0	997	UNKNOWN	UNKNOWN	UNKNOWN	UNKNOWN	TC104207	TC104207 UP|Q5FBT5_ONCMY (Q5FBT5) Proteasome subunit, complete	0	1153
		tcay0010.a.20	2 contigs/CA349981.1.p.om.4/BX302854.1.p.om.4	ECM29_PONPY	ECM29_PONPY (Q5R6J0) Proteasome-associated protein ECM29 homolog (Ecm29) (Fragment)	0.0027	10	1e-110	1022	Q292C8_DROPS	Q292C8_DROPS (Q292C8) GA21372-PA (Fragment)	4e-33	363	Omy.28821	gnl|UG|Omy#S15318728 BX302853 tcay Oncorhynchus mykiss cDNA clone tcay0010.a.20 3prim, mRNA sequence /clone=tcay0010.a.20 /clone_end=3' /gb=BX302853 /gi=90059248 /ug=Omy.28821 /len=862	0	767	UNKNOWN	UNKNOWN	UNKNOWN	UNKNOWN	TC123315	TC123315	0	1059
		1RT151B20_D_A10	CA383174.1.p.om.4	TS101_HUMAN	TS101_HUMAN (Q99816) Tumor susceptibility gene 101 protein	0.0097		7e-22	256	Q5RC92_PONPY	Q5RC92_PONPY (Q5RC92) Hypothetical protein DKFZp459B0137	8e-21	255	UNKNOWN	UNKNOWN	UNKNOWN	UNKNOWN	UNKNOWN	UNKNOWN	UNKNOWN	UNKNOWN	CA383174	CA383174	0	656
		1RT116D09_B_B05	CA366166.1.p.om.4	LONM_HUMAN	LONM_HUMAN (P36776) Lon protease homolog, mitochondrial precursor (EC 3.4.21.-) (Lon protease-like protein) (LONP) (LONHs)		15	Q2VPA0_HUMAN (Q2VPA0) PRSS15 protein (Fragment)	3e-30	336	UNKNOWN	UNKNOWN	UNKNOWN	UNKNOWN	UNKNOWN	UNKNOWN	UNKNOWN	UNKNOWN	CA366166	CA366166	0	690
	xenobiotic and oxidant
		1RT126G07_A_D04	CA359966.1.p.om.4	UDA1_HUMAN	UDA1_HUMAN (Q9Y4X1) UDP-glucuronosyltransferase 2A1 precursor (EC 2.4.1.17)	0.00011	0	5e-48	482	Q4RCV2_TETNG	Q4RCV2_TETNG (Q4RCV2) Chromosome undetermined SCAF18036, whole genome shotgun sequence. (Fragment)	3e-73	708	UNKNOWN	UNKNOWN	UNKNOWN	UNKNOWN	UNKNOWN	UNKNOWN	UNKNOWN	UNKNOWN	CA359966	CA359966	0	712
		tcay0010.c.03	2 contigs/BX302905.1.p.om.4/CA372341.1.p.om.4	MTF1_MOUSE	MTF1_MOUSE (Q07243) Metal-regulatory transcription factor 1 (Transcription factor MTF-1) (MRE-binding transcription factor)	0.0029	10	1e-53	530	Q8BSY2_MOUSE	Q8BSY2_MOUSE (Q8BSY2) 11 days pregnant adult female ovary and uterus cDNA, RIKEN full-length enriched library, clone:5031405O05 product:metal response element binding transcription factor 1, full insert sequence	1e-52	530	Omy.308	gnl|UG|Omy#S15318759 BX302905 tcay Oncorhynchus mykiss cDNA clone tcay0010.c.03 5prim, mRNA sequence /clone=tcay0010.c.03 /clone_end=5' /gb=BX302905 /gi=90059195 /ug=Omy.308 /len=826	0	719	UNKNOWN	UNKNOWN	UNKNOWN	UNKNOWN	BX302905	BX302905	0	719
		tcad0009.d.22	BX078145.1.p.om.4	8ODP_HUMAN	8ODP_HUMAN (P36639) 7,8-dihydro-8-oxoguanine triphosphatase (EC 3.1.6.-) (8-oxo-dGTPase) (Nucleoside diphosphate-linked moiety X motif 1) (Nudix motif 1)	0.0038	15	4e-45	459	Q6LES7_HUMAN	Q6LES7_HUMAN (Q6LES7) NUDT1 protein (Fragment)	2e-44	462	Omy.3478	gnl|UG|Omy#S34314001 CU062954 AGENAE Rainbow trout normalized testis library (tcbi) Oncorhynchus mykiss cDNA clone tcbi0044.m.17, mRNA sequence /clone=tcbi0044.m.17 /clone_end=5' /gb=CU062954 /gi=111555491 /ug=Omy.3478 /len=899	0	828	UNKNOWN	UNKNOWN	UNKNOWN	UNKNOWN	CR367958	CR367958	0	756
		tcay0019.k.08	CA387417.1.p.om.4	MK12_BRARE	MK12_BRARE (O42376) Mitogen-activated protein kinase 12 (EC 2.7.11.24) (Stress-activated protein kinase 3)	0.0041	15	1e-158	1437	Q4PS87_PIG	Q4PS87_PIG (Q4PS87) Mitogen-activated protein kinase 12	1e-143	1312	Omy.5577	gnl|UG|Omy#S15332454 BX303859 tcay Oncorhynchus mykiss cDNA clone tcay0012.c.20 3prim, mRNA sequence /clone=tcay0012.c.20 /clone_end=3' /gb=BX303859 /gi=90156740 /ug=Omy.5577 /len=882	0	746	UNKNOWN	UNKNOWN	UNKNOWN	UNKNOWN	TC95438	TC95438 similar to UP|MK12_BRARE (O42376) Mitogen-activated protein kinase 12 (Stress-activated protein kinase 3) , partial (63%)	0	845
		tcay0004.g.21	BX299516.1.p.om.4	CP2K4_ONCMY	CP2K4_ONCMY (O93297) Cytochrome P450 2K4 (EC 1.14.14.1) (CYPIIK4)	0.0069	15	0	2268	Q4SGQ1_TETNG	Q4SGQ1_TETNG (Q4SGQ1) Chromosome 3 SCAF14593, whole genome shotgun sequence	1e-172	1568	Omy.11708	gnl|UG|Omy#S15341128 Oncorhynchus mykiss cytochrome P450 (CYP2K4) mRNA, complete cds /cds=p(73,1587) /gb=AF043296 /gi=3320416 /ug=Omy.11708 /len=2601	0	2535	UNKNOWN	UNKNOWN	UNKNOWN	UNKNOWN	NP544103	NP544103 GB|AF043296.1|AAC26492.1 cytochrome P450 [Oncorhynchus mykiss]	0	2535
		tcay0015.e.08	BX305962.1.p.om.4	ABCG2_MOUSE	ABCG2_MOUSE (Q7TMS5) ATP-binding cassette sub-family G member 2 (Breast cancer resistance protein 1 homolog)	0.0073	10	5e-24	276	Q32PJ1_BOVIN	Q32PJ1_BOVIN (Q32PJ1) ATP-binding cassette transporter subfamily G member 2	1e-22	272	Omy.28503	gnl|UG|Omy#S15320453 BX305962 tcay Oncorhynchus mykiss cDNA clone tcay0015.e.08 5prim, mRNA sequence /clone=tcay0015.e.08 /clone_end=5' /gb=BX305962 /gi=90145387 /ug=Omy.28503 /len=859	0	718	UNKNOWN	UNKNOWN	UNKNOWN	UNKNOWN	BX305962	BX305962	0	718
	Signal transduction
		1RT58C17_A_B09	CA351258.1.p.om.4	DYR1A_RAT	DYR1A_RAT (Q63470) Dual specificity tyrosine-phosphorylation-regulated kinase 1A (EC 2.7.12.2) (Protein kinase minibrain homolog) (MNBH) (RP86) (Dual specificity YAK1-related kinase)	0.0019	15	1e-69	670	Q8K006_MOUSE	Q8K006_MOUSE (Q8K006) Dyrk1a protein (Fragment)	1e-68	670	Omy.22313	gnl|UG|Omy#S34423492 CU070615 AGENAE Rainbow trout multi-tissues library (tcce) Oncorhynchus mykiss cDNA clone 1rt58c17_a_b09 3prim, mRNA sequence /clone=1rt58c17_a_b09 /clone_end=3' /gb=CU070615 /gi=112256096 /ug=Omy.22313 /len=787	1e-127	229	UNKNOWN	UNKNOWN	UNKNOWN	UNKNOWN	TC130522	TC130522 similar to GB|BAA13110.1|1772438|D86550 serine/threonine protein kinase {Homo sapiens} (exp=-1; wgp=0; cg=0), partial (37%)	0	890
		tcay0017.c.21	2 contigs/BX307248.1.p.om.4/BX307249.1.p.om.4	GBG7_HUMAN	GBG7_HUMAN (O60262) Guanine nucleotide-binding protein G(I)/G(S)/G(O) gamma-7 subunit precursor	0.0029	10	3e-19	171	Q4RMR9_TETNG	Q4RMR9_TETNG (Q4RMR9) Chromosome 10 SCAF15019, whole genome shotgun sequence	1e-18	178	Omy.3313	gnl|UG|Omy#S15321152 BX307249 tcay Oncorhynchus mykiss cDNA clone tcay0017.c.21 5prim, mRNA sequence /clone=tcay0017.c.21 /clone_end=5' /gb=BX307249 /gi=113716153 /ug=Omy.3313 /len=1009	0	549	UNKNOWN	UNKNOWN	UNKNOWN	UNKNOWN	BX307249	BX307249	0	550
		tcay0028.m.05	CA344850.1.p.om.4	PLK4_HUMAN	PLK4_HUMAN (O00444) Serine/threonine-protein kinase PLK4 (EC 2.7.11.21) (Polo-like kinase 4) (PLK-4) (Serine/threonine-protein kinase Sak) (Serine/threonine-protein kinase 18)	0.0075	15	9e-88	525	Q4R398_MACFA	Q4R398_MACFA (Q4R398) Testis cDNA clone: QtsA-18405, similar to human polo-like kinase 4 (Drosophila) (PLK4),	3e-88	533	Omy.9557	gnl|UG|Omy#S34308651 CU066381 AGENAE Rainbow trout multi-tissues library (tcce) Oncorhynchus mykiss cDNA clone tcay0026.b.18, mRNA sequence /clone=tcay0026.b.18 /clone_end=3' /gb=CU066381 /gi=111552677 /ug=Omy.9557 /len=1439	0	687	UNKNOWN	UNKNOWN	UNKNOWN	UNKNOWN	TC113185	TC113185 similar to UP|Q7ZVS3_BRARE (Q7ZVS3) Plk4 protein (Fragment), partial (12%)	0	690
	Trafficking
		1RT80P10_D_H05	CA355410.1.p.om.4	COPG2_MOUSE	COPG2_MOUSE (Q9QXK3) Coatomer subunit gamma-2 (Gamma-2 coat protein) (Gamma-2 COP)	0.00084	10	1e-108	1003	Q8C2J6_MOUSE	Q8C2J6_MOUSE (Q8C2J6) 2 days neonate thymus thymic cells cDNA, RIKEN full-length enriched library, clone:E430018O05 product:coatomer protein complex, subunit gamma 2, full insert sequence	1e-107	1003	UNKNOWN	UNKNOWN	UNKNOWN	UNKNOWN	UNKNOWN	UNKNOWN	UNKNOWN	UNKNOWN	TC102843	TC102843 homologue to UP|Q9PUE4_BRARE (Q9PUE4) Coatomer protein gamma2-COP, partial (25%)	0	693
		1RT98H07_B_D04	CA357062.1.p.om.4	CAV2_PANTR	CAV2_PANTR (Q2QLF3) Caveolin-2	0.002	10	1e-27	306	Q4RXC3_TETNG	Q4RXC3_TETNG (Q4RXC3) Chromosome 11 SCAF14979, whole genome shotgun sequence	2e-50	510	Omy.28797	gnl|UG|Omy#S34310905 CU068635 AGENAE Rainbow trout multi-tissues library (tcce) Oncorhynchus mykiss cDNA clone 1rt98h07_b_d04 3prim, mRNA sequence /clone=1rt98h07_b_d04 /clone_end=3' /gb=CU068635 /gi=111554997 /ug=Omy.28797 /len=785	1e-168	297	UNKNOWN	UNKNOWN	UNKNOWN	UNKNOWN	CA357062	CA357062	0	685
		tcay0022.k.12	BX310943.1.p.om.4	DOC2B_RAT	DOC2B_RAT (P70610) Double C2-like domain-containing protein beta (Doc2-beta)	0.0035	15	2e-23	197	Q5SS41_MOUSE	Q5SS41_MOUSE (Q5SS41) Double C2, beta	3e-22	195	Omy.28238	gnl|UG|Omy#S15335600 BX310943 tcay Oncorhynchus mykiss cDNA clone tcay0022.k.12 5prim, mRNA sequence /clone=tcay0022.k.12 /clone_end=5' /gb=BX310943 /gi=90098396 /ug=Omy.28238 /len=867	0	655	UNKNOWN	UNKNOWN	UNKNOWN	UNKNOWN	BX310943	BX310943	0	655
		tcay0014.l.11	CB492295.1.p.om.4	DLC2B_MOUSE	DLC2B_MOUSE (Q9DAJ5) Dynein light chain 2B, cytoplasmic	0.0048	10	2e-33	356	Q4TAX1_TETNG	Q4TAX1_TETNG (Q4TAX1) Chromosome undetermined SCAF7240, whole genome shotgun sequence. (Fragment)	5e-35	378	Omy.656	gnl|UG|Omy#S19715140 CR372883 AGENAE Rainbow trout normalized testis library (tcbi) Oncorhynchus mykiss cDNA clone tcbi0024.f.11 5prim, mRNA sequence /clone=tcbi0024.f.11 /clone_end=5' /gb=CR372883 /gi=90058374 /ug=Omy.656 /len=781	0	657	UNKNOWN	UNKNOWN	UNKNOWN	UNKNOWN	TC100565	TC100565 homologue to UP|Q4TAX1_TETNG (Q4TAX1) Chromosome undetermined SCAF7240, whole genome shotgun sequence. (Fragment), complete	0	722
		1RT79O17_A_H09	CA354919.1.p.om.4	COG5_HUMAN	COG5_HUMAN (Q9UP83) Conserved oligomeric Golgi complex component 5 (13S Golgi transport complex 90 kDa subunit) (GTC-90) (Golgi transport complex 1)	0.0052	20	1e-138	1268	Q4SRG4_TETNG	Q4SRG4_TETNG (Q4SRG4) Chromosome undetermined SCAF14526, whole genome shotgun sequence. (Fragment)	1e-157	1437	Omy.10229	gnl|UG|Omy#S15290522 BX084923 AGENAE Rainbow trout normalized multi-tissues library (tcac) Oncorhynchus mykiss cDNA clone tcac0006.b.11 5prim, mRNA sequence /clone=tcac0006.b.11 /clone_end=5' /gb=BX084923 /gi=90173742 /ug=Omy.10229 /len=896	0	711	UNKNOWN	UNKNOWN	UNKNOWN	UNKNOWN	TC103218	TC103218 similar to UP|Q4SRG4_TETNG (Q4SRG4) Chromosome undetermined SCAF14526, whole genome shotgun sequence. (Fragment), partial (40%)	0	1515
		1RT46G03_A_D02	CA366987.1.p.om.4	UN13D_HUMAN	UN13D_HUMAN (Q70J99) Unc-13 homolog D (Munc13-4)	0.0061	15	4e-42	430	Q4S9W0_TETNG	Q4S9W0_TETNG (Q4S9W0) Chromosome undetermined SCAF14694, whole genome shotgun sequence. (Fragment)	1e-85	772	UNKNOWN	UNKNOWN	UNKNOWN	UNKNOWN	UNKNOWN	UNKNOWN	UNKNOWN	UNKNOWN	CA366987	CA366987	0	679
		1RT57N01_B_G01	CA381614.1.p.om.4	VAMP2_RAT	VAMP2_RAT (P63045) Vesicle-associated membrane protein 2 (VAMP-2) (Synaptobrevin-2)	0.0065	20	2e-22	261	Q2MK74_SCOMX	Q2MK74_SCOMX (Q2MK74) Vesicle-associated membrane protein 2	1e-21	261	Omy.10406	gnl|UG|Omy#S34309111 CU066841 AGENAE Rainbow trout multi-tissues library (tcce) Oncorhynchus mykiss cDNA clone 1rt120e17_a_c09 3prim, mRNA sequence /clone=1rt120e17_a_c09 /clone_end=3' /gb=CU066841 /gi=111553137 /ug=Omy.10406 /len=696	1e-39	82	UNKNOWN	UNKNOWN	UNKNOWN	UNKNOWN	TC117844	TC117844 homologue to RF|NP_956299.1|55742519|NM_200005 vesicle-associated membrane protein 2 {Danio rerio} (exp=-1; wgp=0; cg=0), complete	0	628
		tcbk0023.a.07	BX868924.1.p.om.4	RABE1_MOUSE	RABE1_MOUSE (O35551) Rab GTPase-binding effector protein 1 (Rabaptin-5) (Rabaptin-5alpha)		15	0	1654	Q5QNU3_MOUSE	Q5QNU3_MOUSE (Q5QNU3) Rabaptin, RAB GTPase binding effector protein 1	0	1654	Omy.21094	gnl|UG|Omy#S34426012 CU073134 AGENAE Rainbow trout multi-tissues library (tcce) Oncorhynchus mykiss cDNA clone tcbk0023.a.07, mRNA sequence /clone=tcbk0023.a.07 /clone_end=3' /gb=CU073134 /gi=112258647 /ug=Omy.21094 /len=1340	0	504	UNKNOWN	UNKNOWN	UNKNOWN	UNKNOWN	TC99285	TC99285 similar to UP|O42351_CHICK (O42351) Rabaptin-5, partial (54%)	0	1735
	Transcription/translation
		1RT69M19_A_G10	CA353297.1.p.om.4	SAM68_CHICK	SAM68_CHICK (Q8UUW7) KH domain-containing, RNA-binding, signal transduction-associated protein 1 (Src-associated in mitosis 68 kDa protein) (Sam68)	0.00057	10	1e-17	222	Q29RQ2_BOVIN	Q29RQ2_BOVIN (Q29RQ2) KH domain containing, RNA binding, signal transduction associated 1	1e-15	214	Omy.23750	gnl|UG|Omy#S34314465 CU063418 AGENAE Rainbow trout normalized testis library (tcbi) Oncorhynchus mykiss cDNA clone tcbi0045.l.20, mRNA sequence /clone=tcbi0045.l.20 /clone_end=5' /gb=CU063418 /gi=111556353 /ug=Omy.23750 /len=1024	1e-173	306	UNKNOWN	UNKNOWN	UNKNOWN	UNKNOWN	TC106615	TC106615 similar to UP|Q6NW56_BRARE (Q6NW56) KH domain containing, RNA binding, signal transduction associated 1, partial (27%)	0	705
		1RT162D06_D_B03	CA382825.1.p.om.4	ATRX_PONPY	ATRX_PONPY (Q7YQM3) Transcriptional regulator ATRX (EC 3.6.1.-) (ATP-dependent helicase ATRX) (X-linked helicase II) (X-linked nuclear protein) (XNP)	0.0024	20	2e-76	729	Q64ID6_MACEU	Q64ID6_MACEU (Q64ID6) Alpha thalassaemia mental retardation X-linked protein	3e-76	736	UNKNOWN	UNKNOWN	UNKNOWN	UNKNOWN	UNKNOWN	UNKNOWN	UNKNOWN	UNKNOWN	TC122259	TC122259 similar to UP|Q499A4_BRARE (Q499A4) LOC568580 protein (Fragment), partial (13%)	0	781
		tcay0003.e.08	CA346783.1.p.om.4	SMYD1_MOUSE	SMYD1_MOUSE (P97443) SET and MYND domain-containing protein 1 (Zinc-finger protein BOP) (m-BOP) (CD8b-opposite)	0.0024	20	0	1653	Q6DFW7_MOUSE	Q6DFW7_MOUSE (Q6DFW7) Smyd1 protein (13 days embryo heart cDNA, RIKEN full-length enriched library, clone:D330022G08 product:SET and MYND domain containing 1, full insert sequence)	0	1653	Omy.922	gnl|UG|Omy#S15316237 BX298336 tcay Oncorhynchus mykiss cDNA clone tcay0003.e.08 3prim, mRNA sequence /clone=tcay0003.e.08 /clone_end=3' /gb=BX298336 /gi=90161408 /ug=Omy.922 /len=824	0	779	UNKNOWN	UNKNOWN	UNKNOWN	UNKNOWN	TC100225	TC100225 similar to UP|Q6P0R5_BRARE (Q6P0R5) SET and MYND domain containing 1, partial (94%)	0	1516
		1RT164C14_C_B07	CA372664.1.p.om.4	DKC1_CHICK	DKC1_CHICK (Q5ZJH9) H/ACA ribonucleoprotein complex subunit 4 (EC 5.4.99.-) (Dyskerin)	0.0032	20	0	1813	Q2VPE9_XENLA	Q2VPE9_XENLA (Q2VPE9) Hypothetical protein (Fragment)	0	1850	Omy.12154	gnl|UG|Omy#S34312150 CU064812 AGENAE Rainbow trout normalized testis library (tcbi) Oncorhynchus mykiss cDNA clone tcbi0050.e.19, mRNA sequence /clone=tcbi0050.e.19 /clone_end=5' /gb=CU064812 /gi=111551108 /ug=Omy.12154 /len=1033	0	727	UNKNOWN	UNKNOWN	UNKNOWN	UNKNOWN	TC106248	TC106248 homologue to UP|Q7ZUT3_BRARE (Q7ZUT3) Dkc1 protein (Fragment), partial (87%)	0	1171
		1RT104P01_B_H01	CA342462.1.p.om.4	PP4C_MOUSE	PP4C_MOUSE (P97470) Serine/threonine-protein phosphatase 4 catalytic subunit (EC 3.1.3.16) (PP4C) (Pp4) (Protein phosphatase X) (PP-X)	0.0037	20	1e-179	1616	Q3UNF2_MOUSE	Q3UNF2_MOUSE (Q3UNF2) Nullipotent stem cell CRL-2070 NE cDNA, RIKEN full-length enriched library, clone:G430149B14 product:protein phosphatase 4, catalytic subunit, full insert sequence	1e-178	1616	Omy.11157	gnl|UG|Omy#S15297151 BX076174 AGENAE Rainbow trout normalized multi-tissues library (tcad) Oncorhynchus mykiss cDNA clone tcad0004.e.14 3prim, mRNA sequence /clone=tcad0004.e.14 /clone_end=3' /gb=BX076174 /gi=90176006 /ug=Omy.11157 /len=862	0	778	UNKNOWN	UNKNOWN	UNKNOWN	UNKNOWN	TC98296	TC98296 UP|Q9YI74_FUGRU (Q9YI74) Serine/threonine phosphatase, complete	0	1799
		tcba0028.j.21	CB487684.1.p.om.4	EF1A1_XENLA	EF1A1_XENLA (P17506) Elongation factor 1-alpha (EF-1-alpha) (42Sp50) (Thesaurin A)	0.0044	10	0	1824	Q0PY11_PIG	Q0PY11_PIG (Q0PY11) Eukaryotic translation elongation factor 1 alpha	0	1774	Omy.2694	gnl|UG|Omy#S34425031 CU072155 AGENAE Rainbow trout multi-tissues library (tcce) Oncorhynchus mykiss cDNA clone tcba0028.j.21, mRNA sequence /clone=tcba0028.j.21 /clone_end=3' /gb=CU072155 /gi=112257666 /ug=Omy.2694 /len=1319	0	1064	UNKNOWN	UNKNOWN	UNKNOWN	UNKNOWN	TC97781	TC97781 similar to UP|Q7ZWA1_BRARE (Q7ZWA1) LOC407641 protein (Fragment), partial (91%)	0	1358
		1RT48L14_D_F07	CA379775.1.p.om.4	CPSF3_MOUSE	CPSF3_MOUSE (Q9QXK7) Cleavage and polyadenylation specificity factor 73 kDa subunit (CPSF 73 kDa subunit)	0.0049	20	5e-22	258	Q5ZIH0_CHICK	Q5ZIH0_CHICK (Q5ZIH0) Hypothetical protein	2e-72	701	Omy.24227	gnl|UG|Omy#S15284208 654247 NCCCWA 1RT Oncorhynchus mykiss cDNA clone 1RT34N17_B_G09 5', mRNA sequence /clone=1RT34N17_B_G09 /clone_end=5' /gb=CA376009 /gi=24693826 /ti=509622576 /ug=Omy.24227 /len=721	8e-07	27	UNKNOWN	UNKNOWN	UNKNOWN	UNKNOWN	CA379775	CA379775	0	736
		1RT51J12_D_E06	CA380798.1.p.om.4	HNRLL_MOUSE	HNRLL_MOUSE (Q921F4) Heterogeneous nuclear ribonucleoprotein L-like	0.0068	25	4e-85	801	Q4T9K0_TETNG	Q4T9K0_TETNG (Q4T9K0) Chromosome undetermined SCAF7546, whole genome shotgun sequence. (Fragment)	6e-97	911	UNKNOWN	UNKNOWN	UNKNOWN	UNKNOWN	UNKNOWN	UNKNOWN	UNKNOWN	UNKNOWN	CA380798	CA380798	0	623
		1RT160E08_C_C04	CA370470.1.p.om.4	SOF1_YEAST	SOF1_YEAST (P33750) Protein SOF1	0.0083		1e-07	137	Q5ZLK1_CHICK	Q5ZLK1_CHICK (Q5ZLK1) Hypothetical protein	3e-26	306	Omy.16752	gnl|UG|Omy#S15308698 omykrbna503174 Oncorhynchus mykiss Tzenaicut Lake whole Oncorhynchus mykiss cDNA, mRNA sequence /gb=CB492411 /gi=29303637 /ug=Omy.16752 /len=720	0	712	UNKNOWN	UNKNOWN	UNKNOWN	UNKNOWN	TC102929	TC102929 similar to RF|NP_001026119.1|71896515|NM_001030948 WD repeats and SOF1 domain containing {Gallus gallus} (exp=-1; wgp=0; cg=0), partial (22%)	0	1139
		1RT137M06_C_G03	CA386467.1.p.om.4	ZIMP7_HUMAN	ZIMP7_HUMAN (Q8NF64) PIAS-like protein Zimp7	0.0089		8e-06	119	UNKNOWN	UNKNOWN	UNKNOWN	UNKNOWN	Omy.13373	gnl|UG|Omy#S22901928 1342077 NCCCWA 10RT#3 Oncorhynchus mykiss cDNA 5', mRNA sequence /clone_end=5' /gb=CX030101 /gi=56974455 /ug=Omy.13373 /len=707	0	639	UNKNOWN	UNKNOWN	UNKNOWN	UNKNOWN	TC123251	TC123251 homologue to GB|AAR85526.1|40388672|AY426594 PIAS-like protein {Homo sapiens} (exp=-1; wgp=0; cg=0), partial (5%)	0	879
		1RT165C23_A_B12	CA382216.1.p.om.4	IREB1_MOUSE	IREB1_MOUSE (P28271) Iron-responsive element-binding protein 1 (IRE-BP 1) (Iron regulatory protein 1) (IRP1) (Ferritin repressor protein) (Aconitate hydratase) (EC 4.2.1.3) (Citrate hydro-lyase) (Aconitase)	0.009	20	1e-111	1023	Q3YMK9_BRARE	Q3YMK9_BRARE (Q3YMK9) Iron regulatory protein 1	1e-118	1095	UNKNOWN	UNKNOWN	UNKNOWN	UNKNOWN	UNKNOWN	UNKNOWN	UNKNOWN	UNKNOWN	CA382216	CA382216	0	699
		tcac0005.o.08	CA368087.1.p.om.4	RU1C_XENLA	RU1C_XENLA (Q03369) U1 small nuclear ribonucleoprotein C (U1 snRNP protein C) (U1C protein) (U1-C)	0.0099		2e-30	333	Q4R4B4_MACFA	Q4R4B4_MACFA (Q4R4B4) Testis cDNA clone: QtsA-11260, similar to human FK506 binding protein like (FKBPL),	2e-29	333	Omy.8327	gnl|UG|Omy#S34312226 CU064888 AGENAE Rainbow trout normalized testis library (tcbi) Oncorhynchus mykiss cDNA clone tcbi0050.h.15, mRNA sequence /clone=tcbi0050.h.15 /clone_end=5' /gb=CU064888 /gi=111551184 /ug=Omy.8327 /len=1189	0	447	UNKNOWN	UNKNOWN	UNKNOWN	UNKNOWN	BX084081	BX084081	0	826
		1RT116B12_D_A06	CA365731.1.p.om.4	SAM68_RAT	SAM68_RAT (Q91V33) KH domain-containing, RNA-binding, signal transduction-associated protein 1 (p21 Ras GTPase-activating protein-associated p62) (GAP-associated tyrosine phosphoprotein p62) (Src-associated in mitosis 68 kDa protein) (Sam68) (p68)		15	3e-21	250	Q29RQ2_BOVIN	Q29RQ2_BOVIN (Q29RQ2) KH domain containing, RNA binding, signal transduction associated 1	3e-20	250	Omy.20445	gnl|UG|Omy#S22914644 1356450 NCCCWA 10RT#3 Oncorhynchus mykiss cDNA 5', mRNA sequence /clone_end=5' /gb=CX042817 /gi=56987171 /ug=Omy.20445 /len=716	1e-132	237	UNKNOWN	UNKNOWN	UNKNOWN	UNKNOWN	CA365731	CA365731	1e-177	314
	Cell cycle
		1RT110N19_B_G10	CA365553.1.p.om.4	PERF_RAT	PERF_RAT (P35763) Perforin-1 precursor (P1) (Lymphocyte pore-forming protein) (Cytolysin)	2.4e-06	10	4e-07	134	Q5RI60_BRARE	Q5RI60_BRARE (Q5RI60) Novel protein	1e-14	208	Omy.10989	gnl|UG|Omy#S15299698 BX075191 AGENAE Rainbow trout normalized multi-tissues library (tcad) Oncorhynchus mykiss cDNA clone tcad0004.a.02 5prim, mRNA sequence /clone=tcad0004.a.02 /clone_end=5' /gb=BX075191 /gi=90169317 /ug=Omy.10989 /len=889	0	800	UNKNOWN	UNKNOWN	UNKNOWN	UNKNOWN	TC97400	TC97400 weakly similar to UP|Q5XVR7_FUNHE (Q5XVR7) Perforin (Fragment), partial (68%)	0	903
		tcay0033.a.13	2 contigs/BX317014.1.p.om.4/BX317015.1.p.om.4	HGFA_MOUSE	HGFA_MOUSE (Q9R098) Hepatocyte growth factor activator precursor (EC 3.4.21.-) (HGF activator) (HGFA) [Contains: Hepatocyte growth factor activator short chain; Hepatocyte growth factor activator long chain]	0.0013	10	2e-85	808	Q8VCS4_MOUSE	Q8VCS4_MOUSE (Q8VCS4) Hepatocyte growth factor activator	2e-84	808	Omy.19141	gnl|UG|Omy#S15338360 BX317014 tcay Oncorhynchus mykiss cDNA clone tcay0033.a.13 3prim, mRNA sequence /clone=tcay0033.a.13 /clone_end=3' /gb=BX317014 /gi=90177624 /ug=Omy.19141 /len=867	0	775	UNKNOWN	UNKNOWN	UNKNOWN	UNKNOWN	TC127472	TC127472 similar to UP|Q4SWI4_TETNG (Q4SWI4) Chromosome undetermined SCAF13617, whole genome shotgun sequence. (Fragment), partial (26%)	0	893
		tcad0007.c.15	BX078354.1.p.om.4	PAR10_HUMAN	PAR10_HUMAN (Q53GL7) Poly [ADP-ribose] polymerase 10 (EC 2.4.2.30) (PARP-10)	0.0015	20	4e-54	538	Q4S043_TETNG	Q4S043_TETNG (Q4S043) Chromosome 21 SCAF14785, whole genome shotgun sequence. (Fragment)	4e-63	625	Omy.3498	gnl|UG|Omy#S15301682 BX079492 AGENAE Rainbow trout normalized multi-tissues library (tcad) Oncorhynchus mykiss cDNA clone tcad0007.c.15 5prim, mRNA sequence /clone=tcad0007.c.15 /clone_end=5' /gb=BX079492 /gi=90057926 /ug=Omy.3498 /len=891	0	816	UNKNOWN	UNKNOWN	UNKNOWN	UNKNOWN	TC106992	TC106992 similar to UP|Q4S043_TETNG (Q4S043) Chromosome 21 SCAF14785, whole genome shotgun sequence. (Fragment), partial (82%)	0	1271
		1RT83M06_C_G03	CA365101.1.p.om.4	DCBD2_RAT	DCBD2_RAT (Q91ZV2) Discoidin, CUB and LCCL domain-containing protein 2 precursor (Endothelial and smooth muscle cell-derived neuropilin-like protein)	0.0043	20	2e-55	545	Q5F3F4_CHICK	Q5F3F4_CHICK (Q5F3F4) Hypothetical protein	9e-56	557	UNKNOWN	UNKNOWN	UNKNOWN	UNKNOWN	UNKNOWN	UNKNOWN	UNKNOWN	UNKNOWN	CA365101	CA365101	0	720
		1RT83K03_A_F02	CA344600.1.p.om.4	CDC73_MOUSE	CDC73_MOUSE (Q8JZM7) Parafibromin (Cell division cycle protein 73 homolog) (Hyperparathyroidism 2 protein homolog)	0.0052	15	1e-119	1096	Q4SPA3_TETNG	Q4SPA3_TETNG (Q4SPA3) Chromosome 15 SCAF14542, whole genome shotgun sequence	1e-118	1101	Omy.28900	gnl|UG|Omy#S34313436 CU066098 AGENAE Rainbow trout normalized testis library (tcbi) Oncorhynchus mykiss cDNA clone tcbi0043.h.06, mRNA sequence /clone=tcbi0043.h.06 /clone_end=5' /gb=CU066098 /gi=111552394 /ug=Omy.28900 /len=1478	1e-131	235	UNKNOWN	UNKNOWN	UNKNOWN	UNKNOWN	TC97083	TC97083 homologue to UP|Q7T3D4_BRARE (Q7T3D4) Hyperparathyroidism 2 homolog, partial (93%)	0	845
		1RT68H15_B_D08	CA343224.1.p.om.4	PA2G4_MOUSE	PA2G4_MOUSE (P50580) Proliferation-associated protein 2G4 (Proliferation-associated protein 1) (Protein p38-2G4) (Mpp1) (IRES-specific cellular trans-acting factor 45 kDa) (ITAF45)	0.0052	25	1e-177	1601	Q6AYD3_RAT	Q6AYD3_RAT (Q6AYD3) Proliferation-associated 2G4	1e-176	1603	Omy.20487	gnl|UG|Omy#S34312710 CU065372 AGENAE Rainbow trout normalized testis library (tcbi) Oncorhynchus mykiss cDNA clone tcbi0051.n.10, mRNA sequence /clone=tcbi0051.n.10 /clone_end=5' /gb=CU065372 /gi=111551668 /ug=Omy.20487 /len=1140	0	732	UNKNOWN	UNKNOWN	UNKNOWN	UNKNOWN	TC123141	TC123141 similar to RF|NP_001002070.1|50344794|NM_001002070 proliferation-associated 2G4, a {Danio rerio} (exp=-1; wgp=0; cg=0), partial (89%)	0	957
		tcay0007.c.21	2 contigs/BX300760.1.p.om.4/BX300761.1.p.om.4	SMBP2_MESAU	SMBP2_MESAU (Q60560) DNA-binding protein SMUBP-2 (EC 3.6.1.-) (ATP-dependent helicase IGHMBP2) (Immunoglobulin mu-binding protein 2) (SMUBP-2) (Insulin II gene enhancer-binding protein) (RIPE3B-binding complex 3B2 p110 subunit) (RIP-1)	0.0063	10	4e-74	705	Q9EQN5_RAT	Q9EQN5_RAT (Q9EQN5) Antifreeze-enhancer binding protein AEP	3e-73	706	Omy.5947	gnl|UG|Omy#S34308911 CU066641 AGENAE Rainbow trout multi-tissues library (tcce) Oncorhynchus mykiss cDNA clone tcay0027.c.14, mRNA sequence /clone=tcay0027.c.14 /clone_end=3' /gb=CU066641 /gi=111552937 /ug=Omy.5947 /len=1328	0	557	UNKNOWN	UNKNOWN	UNKNOWN	UNKNOWN	BX300760	BX300760	0	696
		tcay0031.m.11	BX315876.1.p.om.4	CARD4_HUMAN	CARD4_HUMAN (Q9Y239) Caspase recruitment domain-containing protein 4 (Protein Nod1)		15	3e-53	530	Q549U4_HUMAN	Q549U4_HUMAN (Q549U4) Hypothetical protein CARD4	3e-52	530	Omy.6216	gnl|UG|Omy#S34308714 CU066444 AGENAE Rainbow trout multi-tissues library (tcce) Oncorhynchus mykiss cDNA clone tcay0031.m.11, mRNA sequence /clone=tcay0031.m.11 /clone_end=3' /gb=CU066444 /gi=111552740 /ug=Omy.6216 /len=1092	0	1006	UNKNOWN	UNKNOWN	UNKNOWN	UNKNOWN	TC112284	TC112284 weakly similar to GB|AAH43670.1|27881632|BC043670 Card4 protein {Mus musculus} (exp=-1
	Extracellular matrix and structural components
		tcav0002.f.22	BX311740.1.p.om.4	ADIP_HUMAN	ADIP_HUMAN (Q9Y2D8) Afadin- and alpha-actinin-binding protein (ADIP) (Afadin DIL domain-interacting protein) (SSX2-interacting protein)	4e-05	10	5e-28	314	Q1L1D2_CHICK	Q1L1D2_CHICK (Q1L1D2) Light-inducible and clock-controlled protein	7e-28	321	Omy.2536	gnl|UG|Omy#S18162700 BX888070 tcbk Oncorhynchus mykiss cDNA clone tcbk0052.j.16 5prim, mRNA sequence /clone=tcbk0052.j.16 /clone_end=5' /gb=BX888070 /gi=90114867 /ug=Omy.2536 /len=1073	0	725	UNKNOWN	UNKNOWN	UNKNOWN	UNKNOWN	TC95788	TC95788 similar to GB|CAA49797.1|311545|BPLFCPA {Xanthomonas campestris phage phi-Lf;Xanthomonas phage Lf} (exp=-1; wgp=0; cg=0), partial (47%)	0	761
		1RT110O08_C_H04	CA366639.1.p.om.4	TENA_HUMAN	TENA_HUMAN (P24821) Tenascin precursor (TN) (Tenascin-C) (TN-C) (Hexabrachion) (Cytotactin) (Neuronectin) (GMEM) (JI) (Myotendinous antigen) (Glioma-associated-extracellular matrix antigen) (GP 150-225)	0.00027	10	1e-61	601	Q5T7S3_HUMAN	Q5T7S3_HUMAN (Q5T7S3) Tenascin C (Hexabrachion)	1e-60	601	Omy.28739	gnl|UG|Omy#S34309669 CU067399 AGENAE Rainbow trout multi-tissues library (tcce) Oncorhynchus mykiss cDNA clone 1rt110o08_c_h04 3prim, mRNA sequence /clone=1rt110o08_c_h04 /clone_end=3' /gb=CU067399 /gi=111553695 /ug=Omy.28739 /len=842	0	587	UNKNOWN	UNKNOWN	UNKNOWN	UNKNOWN	TC118726	TC118726 similar to UP|Q4FAI8_BRARE (Q4FAI8) Tenascin-C, partial (13%)	0	997
		tcba0009.f.13	BX860880.1.p.om.4	MUC5A_HUMAN	MUC5A_HUMAN (P98088) Mucin-5AC (Mucin-5 subtype AC, tracheobronchial) (Tracheobronchial mucin) (TBM) (Major airway glycoprotein) (Fragment)	0.0073	20	7e-19	233	Q4RGJ4_TETNG	Q4RGJ4_TETNG (Q4RGJ4) Chromosome undetermined SCAF15099, whole genome shotgun sequence. (Fragment)	4e-79	761	Omy.25601	gnl|UG|Omy#S34424721 CU071845 AGENAE Rainbow trout multi-tissues library (tcce) Oncorhynchus mykiss cDNA clone tcba0009.f.13, mRNA sequence /clone=tcba0009.f.13 /clone_end=3' /gb=CU071845 /gi=112257343 /ug=Omy.25601 /len=1200	0	570	UNKNOWN	UNKNOWN	UNKNOWN	UNKNOWN	TC121525	TC121525 similar to UP|Q4REW5_TETNG (Q4REW5) Chromosome 13 SCAF15122, whole genome shotgun sequence. (Fragment), partial (26%)	0	1085
		tcaa0002.d.03	CA382524.1.p.om.4	K2C8_BRARE	K2C8_BRARE (Q6NWF6) Keratin, type II cytoskeletal 8 (Cytokeratin-8) (CK-8) (Keratin-8) (K8)	0.0082	20	0	1723	Q80WH8_9MURI	Q80WH8_9MURI (Q80WH8) Cytokeratin-8	1e-149	1367	Omy.9	gnl|UG|Omy#S15340875 Oncorhynchus mykiss mRNA for simple type II keratin K8a (S1) /cds=p(73,1689) /gb=AJ272373 /gi=15028983 /ug=Omy.9 /len=2280	0	1922	UNKNOWN	UNKNOWN	UNKNOWN	UNKNOWN	TC96597	TC96597 UP|Q90YH3_ONCMY (Q90YH3) Simple type II keratin K8a (S1), complete	0	1922
		1RT86B07_B_A04	CA354518.1.p.om.4	PTPRK_HUMAN	PTPRK_HUMAN (Q15262) Receptor-type tyrosine-protein phosphatase kappa precursor (EC 3.1.3.48) (Protein-tyrosine phosphatase kappa) (R-PTP-kappa)	0.0093		0	2622	Q5TG10_HUMAN	Q5TG10_HUMAN (Q5TG10) OTTHUMP00000017182	0	2622	Omy.9298	gnl|UG|Omy#S34314017 CU062970 AGENAE Rainbow trout normalized testis library (tcbi) Oncorhynchus mykiss cDNA clone tcbi0044.b.10, mRNA sequence /clone=tcbi0044.b.10 /clone_end=5' /gb=CU062970 /gi=111555507 /ug=Omy.9298 /len=1087	0	1011	UNKNOWN	UNKNOWN	UNKNOWN	UNKNOWN	TC104517	TC104517 homologue to UP|PTPRK_MOUSE (P35822) Receptor-type tyrosine-protein phosphatase kappa precursor (Protein-tyrosine phosphatase kappa) (R-PTP-kappa) , partial (36%)	0	1624
	Immune and stress response
		tcay0022.e.15	CA344816.1.p.om.4	LY75_HUMAN	LY75_HUMAN (O60449) Lymphocyte antigen 75 precursor (DEC-205) (gp200-MR6) (CD205 antigen)	0.00036	0	1e-116	1073	Q6WY07_BOVIN	Q6WY07_BOVIN (Q6WY07) DEC-205/CD205 protein	1e-115	1079	Omy.5630	gnl|UG|Omy#S15331797 BX302416 tcay Oncorhynchus mykiss cDNA clone tcay0008.m.11 3prim, mRNA sequence /clone=tcay0008.m.11 /clone_end=3' /gb=BX302416 /gi=90053108 /ug=Omy.5630 /len=1037	0	783	UNKNOWN	UNKNOWN	UNKNOWN	UNKNOWN	TC95269	TC95269 similar to UP|Q4SHU5_TETNG (Q4SHU5) Chromosome 5 SCAF14581, whole genome shotgun sequence. (Fragment), partial (15%)	0	1332
		tcay0010.a.16	BX302846.1.p.om.4	IL17D_HUMAN	IL17D_HUMAN (Q8TAD2) Interleukin-17D precursor (IL-17D) (Interleukin-27) (IL-27)	0.0025	10	2e-59	582	Q70I20_ONCMY	Q70I20_ONCMY (Q70I20) Interleukin 17 isoform D	1e-104	980	Omy.7053	gnl|UG|Omy#S16761102 Oncorhynchus mykiss mRNA for interleukin 17 isoform D (il-17D gene) /cds=p(56,676) /gb=AJ580843 /gi=33945896 /ug=Omy.7053 /len=918	0	841	UNKNOWN	UNKNOWN	UNKNOWN	UNKNOWN	TC98002	TC98002 UP|Q70I20_ONCMY (Q70I20) Interleukin 17 isoform D, complete	0	853
		1RT51K07_A_F04	CA342696.1.p.om.4	SH21B_HUMAN	SH21B_HUMAN (O14796) SH2 domain protein 1B (EWS/FLI1-activated transcript 2) (EAT-2)	0.0059	15	6e-23	265	Q90VX7_XENLA	Q90VX7_XENLA (Q90VX7) Signal transduction regulatory protein SAP-2 (Signal transduction regulatory protein SAP-1)	2e-22	269	UNKNOWN	UNKNOWN	UNKNOWN	UNKNOWN	UNKNOWN	UNKNOWN	UNKNOWN	UNKNOWN	CA342696	CA342696	0	674
	Miscellaneous
		tcav0005.o.16	BX316675.1.p.om.4	NARG1_MOUSE	NARG1_MOUSE (Q80UM3) NMDA receptor-regulated protein 1 (N-terminal acetyltransferase 1) (Protein Tubedown-1)	0.00078	10	6e-45	458	Q4T6G8_TETNG	Q4T6G8_TETNG (Q4T6G8) Chromosome undetermined SCAF8763, whole genome shotgun sequence. (Fragment)	1e-55	559	Omy.9171	gnl|UG|Omy#S34315133 CU064086 AGENAE Rainbow trout normalized testis library (tcbi) Oncorhynchus mykiss cDNA clone tcbi0047.n.14, mRNA sequence /clone=tcbi0047.n.14 /clone_end=5' /gb=CU064086 /gi=111557372 /ug=Omy.9171 /len=1218	0	555	UNKNOWN	UNKNOWN	UNKNOWN	UNKNOWN	TC101554	TC101554 similar to UP|Q7ZVM0_BRARE (Q7ZVM0) NMDA receptor-regulated gene 1, partial (17%)	0	1138
		1RT73N01_B_G01	CA343988.1.p.om.4	ZN403_CHICK	ZN403_CHICK (Q6GVH4) Protein ZNF403 (Gametogenetin-binding protein 2)	0.002	0	1e-74	711	Q32PU1_BRARE	Q32PU1_BRARE (Q32PU1) Im:6901326 protein (Fragment)	4e-67	655	Omy.23865	gnl|UG|Omy#S22899077 1338827 NCCCWA 10RT#3 Oncorhynchus mykiss cDNA 5', mRNA sequence /clone_end=5' /gb=CX027250 /gi=56971103 /ug=Omy.23865 /len=646	0	512	UNKNOWN	UNKNOWN	UNKNOWN	UNKNOWN	TC117383	TC117383 similar to UP|Q6GVH4_CHICK (Q6GVH4) Gametogenetin binding protein 2, partial (22%)	0	520
		1RT48L10_D_F05	CA379773.1.p.om.4	HXA3_HETFR	HXA3_HETFR (Q9IA21) Homeobox protein Hox-A3	0.0024	10	1e-46	474	Q9PSD6_CHICK	Q9PSD6_CHICK (Q9PSD6) HOXB-3 protein (Fragment)	2e-33	367	Omy.1137	gnl|UG|Omy#S15337789 BX315767 tcay Oncorhynchus mykiss cDNA clone tcay0031.h.15 5prim, mRNA sequence /clone=tcay0031.h.15 /clone_end=5' /gb=BX315767 /gi=90069982 /ug=Omy.1137 /len=855	0	684	UNKNOWN	UNKNOWN	UNKNOWN	UNKNOWN	TC117553	TC117553 UP|Q56UX4_ONCMY (Q56UX4) HoxA3a-1 (Fragment), complete	0	680
		tcay0007.g.18	CA388300.1.p.om.4	CALCA_CHICK	CALCA_CHICK (P10286) Calcitonin gene-related peptide precursor (CGRP)	0.0045	10	7e-49	491	Q8QFT9_FUGRU	Q8QFT9_FUGRU (Q8QFT9) Calcitonin gene related peptide	1e-56	567	Omy.6935	gnl|UG|Omy#S15330940 BX300418 tcay Oncorhynchus mykiss cDNA clone tcay0007.g.18 3prim, mRNA sequence /clone=tcay0007.g.18 /clone_end=3' /gb=BX300418 /gi=90174690 /ug=Omy.6935 /len=827	0	663	UNKNOWN	UNKNOWN	UNKNOWN	UNKNOWN	BX300418	BX300418	0	663
		tcac0001.a.22	BX073087.1.p.om.4	PRL_ONCMY	PRL_ONCMY (P21993) Prolactin precursor (PRL)	0.005	20	2e-95	894	Q91170_ONCKE	Q91170_ONCKE (Q91170) Preprolactin precursor	2e-93	886	Omy.11439	gnl|UG|Omy#S15341299 Rainbow trout prolactin mRNA, complete cds /cds=p(30,662) /gb=M24738 /gi=532238 /ug=Omy.11439 /len=1131	0	1080	UNKNOWN	UNKNOWN	UNKNOWN	UNKNOWN	TC110157	TC110157 UP|PRL_ONCMY (P21993) Prolactin precursor (PRL), complete	0	1124
		1RT55B09_B_A05	CA365952.1.p.om.4	OS9_HUMAN	OS9_HUMAN (Q13438) Protein OS-9 precursor (Amplified in osteosarcoma 9)	0.0054		1e-103	962	Q502J3_BRARE	Q502J3_BRARE (Q502J3) LOC553455 protein (Fragment)	1e-155	1419	Omy.24388	gnl|UG|Omy#S15273010 659940 NCCCWA 1RT Oncorhynchus mykiss cDNA clone 1RT51D03_B_B02 5', mRNA sequence /clone=1RT51D03_B_B02 /clone_end=5' /gb=CA380612 /gi=24702445 /ti=509627179 /ug=Omy.24388 /len=747	0	742	UNKNOWN	UNKNOWN	UNKNOWN	UNKNOWN	TC112670	TC112670 similar to UP|Q502J3_BRARE (Q502J3) LOC553455 protein (Fragment), partial (73%)	0	1290
		1RT128F06_D_C03	CA359542.1.p.om.4	AMNLS_MOUSE	AMNLS_MOUSE (Q99JB7) Amnionless protein precursor	0.006	15	7e-62	606	Q1RLR6_BRARE	Q1RLR6_BRARE (Q1RLR6) Hypothetical protein (Fragment)	1e-141	1297	Omy.18995	gnl|UG|Omy#S18535530 BX912538 tcbk Oncorhynchus mykiss cDNA clone tcbk0076.b.04 5prim, mRNA sequence /clone=tcbk0076.b.04 /clone_end=5' /gb=BX912538 /gi=90126741 /ug=Omy.18995 /len=819	0	763	UNKNOWN	UNKNOWN	UNKNOWN	UNKNOWN	TC114833	TC114833 weakly similar to UP|Q4SGK5_TETNG (Q4SGK5) Chromosome 3 SCAF14593, whole genome shotgun sequence. (Fragment), partial (92%)	0	1758
		1RT83H14_D_D07	CA344496.1.p.om.4	TKN1_RABIT	TKN1_RABIT (P41540) Protachykinin 1 precursor (PPT) [Contains: Substance P; Neurokinin A (NKA) (Substance K) (Neuromedin L); Neuropeptide gamma; C-terminal-flanking peptide]	0.0076		7e-24	272	O97947_TUPGB	O97947_TUPGB (O97947) Gamma preprotachykinin I	4e-25	291	Omy.2592	gnl|UG|Omy#S18162668 BX888005 tcbk Oncorhynchus mykiss cDNA clone tcbk0032.l.10 5prim, mRNA sequence /clone=tcbk0032.l.10 /clone_end=5' /gb=BX888005 /gi=90096719 /ug=Omy.2592 /len=784	1e-103	188	UNKNOWN	UNKNOWN	UNKNOWN	UNKNOWN	CA344496	CA344496	0	584
	Unknown
		1RT56C05_A_B03	CA351141.1.p.om.4	ZN452_HUMAN	ZN452_HUMAN (Q6R2W3) Protein ZNF452	0.00011	0	1e-19	236	Q0JRX5_HUMAN	Q0JRX5_HUMAN (Q0JRX5) Hypothetical protein ZNF452 (Fragment)	1e-18	236	Omy.7485	gnl|UG|Omy#S15336317 BX312489 tcay Oncorhynchus mykiss cDNA clone tcay0025.o.16 5prim, mRNA sequence /clone=tcay0025.o.16 /clone_end=5' /gb=BX312489 /gi=90151369 /ug=Omy.7485 /len=847	1e-113	205	UNKNOWN	UNKNOWN	UNKNOWN	UNKNOWN	CA351141	CA351141	0	467
		1RT104P11_B_H06	CA347479.1.p.om.4	K1219_MOUSE	K1219_MOUSE (Q8BQZ4) Protein KIAA1219	0.00013	0	4e-73	697	Q5F3J7_CHICK	Q5F3J7_CHICK (Q5F3J7) Hypothetical protein	2e-73	708	UNKNOWN	UNKNOWN	UNKNOWN	UNKNOWN	UNKNOWN	UNKNOWN	UNKNOWN	UNKNOWN	CA347479	CA347479	0	648
		1RT86D16_D_B08	CA364246.1.p.om.4	TCTA_HUMAN	TCTA_HUMAN (P57738) T-cell leukemia translocation-associated gene protein	0.00015	0	4e-23	271	Q4RX74_TETNG	Q4RX74_TETNG (Q4RX74) Chromosome 11 SCAF14979, whole genome shotgun sequence	9e-38	406	Omy.9942	gnl|UG|Omy#S15289891 BX083751 AGENAE Rainbow trout normalized multi-tissues library (tcac) Oncorhynchus mykiss cDNA clone tcac0003.o.13 5prim, mRNA sequence /clone=tcac0003.o.13 /clone_end=5' /gb=BX083751 /gi=90165510 /ug=Omy.9942 /len=925	0	709	UNKNOWN	UNKNOWN	UNKNOWN	UNKNOWN	BX083751	BX083751	0	709
		tcad0004.d.22	CA370503.1.p.om.4	K0831_HUMAN	K0831_HUMAN (Q6ZNE5) Protein KIAA0831	0.0013		1e-103	892	Q32MK7_HUMAN	Q32MK7_HUMAN (Q32MK7) KIAA0831	1e-102	892	Omy.21956	gnl|UG|Omy#S34423181 CU070304 AGENAE Rainbow trout multi-tissues library (tcce) Oncorhynchus mykiss cDNA clone tcad0004.d.22 3prim, mRNA sequence /clone=tcad0004.d.22 /clone_end=3' /gb=CU070304 /gi=112255785 /ug=Omy.21956 /len=888	0	756	UNKNOWN	UNKNOWN	UNKNOWN	UNKNOWN	TC98668	TC98668 similar to UP|Q6NWB8_BRARE (Q6NWB8) Zgc:113944 protein (Fragment), partial (65%)	0	979
		1RT104M18_C_G09	CA347317.1.p.om.4	FARP1_PONPY	FARP1_PONPY (Q5RAB8) FERM, RhoGEF and pleckstrin domain-containing protein 1	0.0014	15	1e-105	981	Q8BM51_MOUSE	Q8BM51_MOUSE (Q8BM51) 12 days embryo embryonic body between diaphragm region and neck cDNA, RIKEN full-length enriched library, clone:9430059L17 product:hypothetical Pleckstrin homology (PH) domain containing protein, full insert sequence	1e-108	1011	Omy.10646	gnl|UG|Omy#S15318140 BX301784 tcay Oncorhynchus mykiss cDNA clone tcay0009.d.09 5prim, mRNA sequence /clone=tcay0009.d.09 /clone_end=5' /gb=BX301784 /gi=90048932 /ug=Omy.10646 /len=940	0	739	UNKNOWN	UNKNOWN	UNKNOWN	UNKNOWN	TC97586	TC97586 similar to UP|Q99KU3_MOUSE (Q99KU3) Farp1 protein (Fragment), partial (60%)	0	1162
		tcba0005.o.16	CA356997.1.p.om.4	HUCE1_MOUSE	HUCE1_MOUSE (Q9DB85) Cerebral protein 1 homolog	0.0017	10	6e-75	716	Q3T9X9_MOUSE	Q3T9X9_MOUSE (Q3T9X9) Activated spleen cDNA, RIKEN full-length enriched library, clone:F830107C24 product:similar to Hypothetical protein KIAA0409 (Cerebral protein-1) (Activated spleen cDNA, RIKEN full-length enriched library, clone:F830102L22 product:s	1e-73	714	Omy.14687	gnl|UG|Omy#S18534765 BX912205 tcbk Oncorhynchus mykiss cDNA clone tcbk0069.b.11 5prim, mRNA sequence /clone=tcbk0069.b.11 /clone_end=5' /gb=BX912205 /gi=90124805 /ug=Omy.14687 /len=864	0	800	UNKNOWN	UNKNOWN	UNKNOWN	UNKNOWN	TC113212	TC113212 weakly similar to UP|HUCE1_MOUSE (Q9DB85) Cerebral protein 1 homolog, partial (43%)	0	1074
		tcay0016.m.18	BX307892.1.p.om.4	UNKNOWN	UNKNOWN	0.0018	15	UNKNOWN	UNKNOWN	Q5RD40_PONPY	Q5RD40_PONPY (Q5RD40) Hypothetical protein DKFZp459O1435	1e-30	338	UNKNOWN	UNKNOWN	UNKNOWN	UNKNOWN	UNKNOWN	UNKNOWN	UNKNOWN	UNKNOWN	BX307892	BX307892	0	510
		tcad0003.o.06	BX075110.1.p.om.4	NUDC3_MOUSE	NUDC3_MOUSE (Q8R1N4) NudC domain-containing protein 3	0.0021	10	2e-42	434	Q24K01_BOVIN	Q24K01_BOVIN (Q24K01) NUDCD3 protein	9e-43	445	Omy.28962	gnl|UG|Omy#S15299659 BX075110 AGENAE Rainbow trout normalized multi-tissues library (tcad) Oncorhynchus mykiss cDNA clone tcad0003.o.06 5prim, mRNA sequence /clone=tcad0003.o.06 /clone_end=5' /gb=BX075110 /gi=90169378 /ug=Omy.28962 /len=745	0	707	UNKNOWN	UNKNOWN	UNKNOWN	UNKNOWN	TC99655	TC99655 homologue to UP|Q6NZR9_BRARE (Q6NZR9) NudC domain containing 3, partial (32%)	0	707
		tcac0001.i.22	2 contigs/BX081979.1.p.om.4/BX081980.1.p.om.4	UNKNOWN	UNKNOWN	0.0029	15	UNKNOWN	UNKNOWN	Q4RS67_TETNG	Q4RS67_TETNG (Q4RS67) Chromosome 13 SCAF15000, whole genome shotgun sequence. (Fragment)	7e-86	817	Omy.2124	gnl|UG|Omy#S34422719 CU069843 AGENAE Rainbow trout multi-tissues library (tcce) Oncorhynchus mykiss cDNA clone tcac0001.i.22 3prim, mRNA sequence /clone=tcac0001.i.22 /clone_end=3' /gb=CU069843 /gi=112255323 /ug=Omy.2124 /len=836	0	386	UNKNOWN	UNKNOWN	UNKNOWN	UNKNOWN	BX081980	BX081980	0	736
		1RT71J05_B_E03	CA343481.1.p.om.4	CPLX1_MACFA	CPLX1_MACFA (Q4R4N1) Complexin-1	0.0035	20	5e-14	185	Q4RJ93_TETNG	Q4RJ93_TETNG (Q4RJ93) Chromosome 18 SCAF15038, whole genome shotgun sequence. (Fragment)	1e-18	233	Omy.23880	gnl|UG|Omy#S15278388 665453 NCCCWA 1RT Oncorhynchus mykiss cDNA clone 1RT139K06_C_F03 5', mRNA sequence /clone=1RT139K06_C_F03 /clone_end=5' /gb=CA384737 /gi=24710347 /ti=509698930 /ug=Omy.23880 /len=694	1e-163	288	UNKNOWN	UNKNOWN	UNKNOWN	UNKNOWN	TC109479	TC109479 similar to UP|Q4RJ93_TETNG (Q4RJ93) Chromosome 18 SCAF15038, whole genome shotgun sequence. (Fragment), complete	1e-157	280
		tcay0039.h.03	BX859100.1.p.om.4	FMO6_HUMAN	FMO6_HUMAN (O60774) Putative dimethylaniline monooxygenase [N-oxide-forming] 6 (EC 1.14.13.8) (Flavin-containing monooxygenase 6) (FMO 6) (Dimethylaniline oxidase 6)	0.0036	15	1e-53	326	Q53FW5_HUMAN	Q53FW5_HUMAN (Q53FW5) Flavin containing monooxygenase 3 isoform 2 variant (Fragment)	1e-52	323	UNKNOWN	UNKNOWN	UNKNOWN	UNKNOWN	UNKNOWN	UNKNOWN	UNKNOWN	UNKNOWN	BX875513	BX875513	0	777
		tcad0005.a.06	CA372169.1.p.om.4	TEX10_BRARE	TEX10_BRARE (Q803M3) Testis-expressed sequence 10 protein homolog	0.0041	15	1e-105	977	Q4RI51_TETNG	Q4RI51_TETNG (Q4RI51) Chromosome 8 SCAF15044, whole genome shotgun sequence. (Fragment)	2e-83	800	Omy.27118	gnl|UG|Omy#S15297473 BX076772 AGENAE Rainbow trout normalized multi-tissues library (tcad) Oncorhynchus mykiss cDNA clone tcad0005.a.06 3prim, mRNA sequence /clone=tcad0005.a.06 /clone_end=3' /gb=BX076772 /gi=90178417 /ug=Omy.27118 /len=852	0	713	UNKNOWN	UNKNOWN	UNKNOWN	UNKNOWN	TC101195	TC101195 similar to GB|AAH44417.1|27881882|BC044417 testis expressed gene 10 {Danio rerio} (exp=-1; wgp=0; cg=0), partial (7%)	0	726
		tcay0010.a.02	BX301912.1.p.om.4	UNKNOWN	UNKNOWN	0.0044	10	UNKNOWN	UNKNOWN	Q4CLL7_TRYCR	Q4CLL7_TRYCR (Q4CLL7) Hypothetical protein (Fragment)	5e-09	155	Omy.7005	gnl|UG|Omy#S15331576 BX301912 tcay Oncorhynchus mykiss cDNA clone tcay0010.a.02 3prim, mRNA sequence /clone=tcay0010.a.02 /clone_end=3' /gb=BX301912 /gi=90048813 /ug=Omy.7005 /len=633	0	332	UNKNOWN	UNKNOWN	UNKNOWN	UNKNOWN	TC126399	TC126399	0	551
		1RT73N08_D_G04	CA364863.1.p.om.4	STK19_HUMAN	STK19_HUMAN (P49842) Serine/threonine-protein kinase 19 (EC 2.7.11.1) (Protein RP1) (Protein G11)	0.005	20	9e-68	655	Q0VAC3_HUMAN	Q0VAC3_HUMAN (Q0VAC3) STK19 protein	3e-69	676	Omy.11099	gnl|UG|Omy#S18158557 BX883692 tcbk Oncorhynchus mykiss cDNA clone tcbk0031.f.02 5prim, mRNA sequence /clone=tcbk0031.f.02 /clone_end=5' /gb=BX883692 /gi=90125037 /ug=Omy.11099 /len=864	1e-138	248	UNKNOWN	UNKNOWN	UNKNOWN	UNKNOWN	TC96763	TC96763 similar to RF|XP_691236.1|68439745|XM_686144 stk19 {Danio rerio} (exp=-1; wgp=0; cg=0), partial (87%)	0	1049
		tcag0001.c.01	NO CONTIG	UNKNOWN	UNKNOWN	0.0081	20	UNKNOWN	UNKNOWN	UNKNOWN	UNKNOWN	UNKNOWN	UNKNOWN	UNKNOWN	UNKNOWN	UNKNOWN	UNKNOWN	UNKNOWN	UNKNOWN	UNKNOWN	UNKNOWN	UNKNOWN	UNKNOWN	UNKNOWN	UNKNOWN
		tcay0010.h.11	CA349131.1.p.om.4	GRWD1_HUMAN	GRWD1_HUMAN (Q9BQ67) Glutamate-rich WD repeat-containing protein 1	FDR15	15	2e-73	702	Q1JQD2_BOVIN	Q1JQD2_BOVIN (Q1JQD2) Similar to Glutamate-rich WD-repeat protein 1	1e-72	702	Omy.5026	gnl|UG|Omy#S34423360 CU070483 AGENAE Rainbow trout multi-tissues library (tcce) Oncorhynchus mykiss cDNA clone tcay0010.i.15 3prim, mRNA sequence /clone=tcay0010.i.15 /clone_end=3' /gb=CU070483 /gi=112255964 /ug=Omy.5026 /len=851	0	466	UNKNOWN	UNKNOWN	UNKNOWN	UNKNOWN	TC104894	TC104894 similar to UP|Q6DBV2_BRARE (Q6DBV2) Zgc:92443, partial (43%)	0	543
					Total	90	65
genes down-regulated in the fatty muscle (F) line compared to the lean muscle (L) line						P-value	SAM FDR cut-off
		clone_names	contig_name	swissprot_hit_accession	swissprot_hit_description			swissprot_hit_evalue	swissprot_hit_score	sptr_hit_accession	sptr_hit_description	sptr_hit_evalue	sptr_hit_score	unigene_hit_accession	unigene_hit_description	unigene_hit_evalue	unigene_hit_score	unigene_hs_hit_accession	unigene_hs_hit_description	unigene_hs_hit_evalue	unigene_hs_hit_score	tigr_hit_accession	tigr_hit_description	tigr_hit_evalue	tigr_hit_score
	Metabolism
	Lipid
		tcba0003.a.22	BX857103.1.p.om.4	CERK1_HUMAN	CERK1_HUMAN (Q8TCT0) Ceramide kinase (EC 2.7.1.138) (Acylsphingosine kinase) (hCERK) (Lipid kinase 4) (LK4)	0.00063	10	5e-52	375	Q4SLV3_TETNG	Q4SLV3_TETNG (Q4SLV3) Chromosome 13 SCAF14555, whole genome shotgun sequence. (Fragment)	1e-63	464	UNKNOWN	UNKNOWN	UNKNOWN	UNKNOWN	UNKNOWN	UNKNOWN	UNKNOWN	UNKNOWN	BX857103	BX857103	0	766
		1RT96B15_B_A08	CA356381.1.p.om.4	ABCAC_HUMAN	ABCAC_HUMAN (Q86UK0) ATP-binding cassette sub-family A member 12 (ATP-binding cassette transporter 12) (ATP-binding cassette 12)	0.00066	20	6e-44	446	Q53S55_HUMAN	Q53S55_HUMAN (Q53S55) Hypothetical protein ABCA12 (Fragment)	4e-43	447	UNKNOWN	UNKNOWN	UNKNOWN	UNKNOWN	UNKNOWN	UNKNOWN	UNKNOWN	UNKNOWN	CA356381	CA356381	0	639
		1RT102I12_C_E06	CA345121.1.p.om.4	EBP_HUMAN	EBP_HUMAN (Q15125) 3-beta-hydroxysteroid-delta(8),delta(7)-isomerase (EC 5.3.3.5) (Cholestenol delta-isomerase) (Delta8-delta7 sterol isomerase) (D8-D7 sterol isomerase) (Emopamil-binding protein)	0.0013	25	4e-70	675	Q5RAW3_PONPY	Q5RAW3_PONPY (Q5RAW3) Hypothetical protein DKFZp469P151	2e-69	677	Omy.24354	gnl|UG|Omy#S15290645 BX085148 AGENAE Rainbow trout normalized multi-tissues library (tcac) Oncorhynchus mykiss cDNA clone tcac0006.n.10 5prim, mRNA sequence /clone=tcac0006.n.10 /clone_end=5' /gb=BX085148 /gi=90174864 /ug=Omy.24354 /len=910	0	850	UNKNOWN	UNKNOWN	UNKNOWN	UNKNOWN	TC95665	TC95665 similar to UP|Q6DG98_BRARE (Q6DG98) Zgc:91895, partial (84%)	0	981
	Generation of precursor and energy
		tcbk0048.e.13	BX872700.1.p.om.4	NADC_MOUSE	NADC_MOUSE (Q91X91) Nicotinate-nucleotide pyrophosphorylase [carboxylating] (EC 2.4.2.19) (Quinolinate phosphoribosyltransferase [decarboxylating]) (QAPRTase) (QPRTase)	0.0029	25	8e-13	175	Q2KF71_MAGGR	Q2KF71_MAGGR (Q2KF71) Hypothetical protein	9e-14	191	Omy.25392	gnl|UG|Omy#S18165277 BX890380 tcbk Oncorhynchus mykiss cDNA clone tcbk0040.n.13 5prim, mRNA sequence /clone=tcbk0040.n.13 /clone_end=5' /gb=BX890380 /gi=90068160 /ug=Omy.25392 /len=737	0	467	UNKNOWN	UNKNOWN	UNKNOWN	UNKNOWN	TC100773	TC100773 similar to UP|Q4RLG4_TETNG (Q4RLG4) Chromosome undetermined SCAF15021, whole genome shotgun sequence, partial (56%)	0	467
	Carbohydrate
		tcaa0001.g.03	CA354706.1.p.om.4	G3P_PIG	G3P_PIG (P00355) Glyceraldehyde-3-phosphate dehydrogenase (EC 1.2.1.12) (GAPDH)	0.0028	20	1e-165	1493	Q90ZF1_ONCMY	Q90ZF1_ONCMY (Q90ZF1) Glyceraldehyde 3-phosphate dehydrogenase (EC 1.2.1.12)	0	1692	Omy.1847	gnl|UG|Omy#S15296411 BX074804 AGENAE Rainbow trout normalized multi-tissues library (tcad) Oncorhynchus mykiss cDNA clone tcad0002.g.09 5prim, mRNA sequence /clone=tcad0002.g.09 /clone_end=5' /gb=BX074804 /gi=90166773 /ug=Omy.1847 /len=887	1e-124	225	UNKNOWN	UNKNOWN	UNKNOWN	UNKNOWN	NP543827	NP543827 GB|AF360980.1|AAK49985.1 glyceraldehyde phosphate dehydrogenase [Oncorhynchus mykiss]	0	1199
	Amino acid and derivative
		tcbk0057.c.08	BX879261.1.p.om.4	DCE1_FELCA	DCE1_FELCA (P14748) Glutamate decarboxylase 1 (EC 4.1.1.15) (Glutamate decarboxylase 67 kDa isoform) (GAD-67) (67 kDa glutamic acid decarboxylase)	0.00063	25	3e-74	707	Q4RNU0_TETNG	Q4RNU0_TETNG (Q4RNU0) Chromosome 2 SCAF15010, whole genome shotgun sequence. (Fragment)	2e-74	717	Omy.13444	gnl|UG|Omy#S18534459 BX911605 tcbk Oncorhynchus mykiss cDNA clone tcbk0078.m.05 5prim, mRNA sequence /clone=tcbk0078.m.05 /clone_end=5' /gb=BX911605 /gi=90094153 /ug=Omy.13444 /len=630	0	552	UNKNOWN	UNKNOWN	UNKNOWN	UNKNOWN	TC111546	TC111546 homologue to UP|Q4SNY5_TETNG (Q4SNY5) Chromosome 15 SCAF14542, whole genome shotgun sequence. (Fragment), partial (28%)	0	560
	Protein folding/synthesis/breakdown
		tcba0022.j.10	CA341851.1.p.om.4	PSB11_CARAU	PSB11_CARAU (Q9IB84) Proteasome subunit beta type 1-A (EC 3.4.25.1) (20S proteasome beta 6 subunit A) (B6-A)	0.00031	25	1e-123	1135	Q6PDW4_RAT	Q6PDW4_RAT (Q6PDW4) Proteasome (Prosome, macropain) subunit, beta type 1	1e-110	1026	Omy.8243	gnl|UG|Omy#S34424053 CU071177 AGENAE Rainbow trout multi-tissues library (tcce) Oncorhynchus mykiss cDNA clone tcce0002.n.01, mRNA sequence /clone=tcce0002.n.01 /clone_end=3' /gb=CU071177 /gi=112256657 /ug=Omy.8243 /len=873	0	857	UNKNOWN	UNKNOWN	UNKNOWN	UNKNOWN	TC123136	TC123136 homologue to UP|Q6DRF3_BRARE (Q6DRF3) Proteasome beta-subunit C5 (Proteasome (Prosome, macropain) subunit, beta type, 1), partial (98%)	0	948
		tcba0026.g.11	BX866892.1.p.om.4	UBP10_HUMAN	UBP10_HUMAN (Q14694) Ubiquitin carboxyl-terminal hydrolase 10 (EC 3.1.2.15) (Ubiquitin thioesterase 10) (Ubiquitin-specific-processing protease 10) (Deubiquitinating enzyme 10)	0.0016	20	1e-120	1108	Q4SIC9_TETNG	Q4SIC9_TETNG (Q4SIC9) Chromosome 5 SCAF14581, whole genome shotgun sequence. (Fragment)	1e-133	1226	Omy.21637	gnl|UG|Omy#S34425029 CU072153 AGENAE Rainbow trout multi-tissues library (tcce) Oncorhynchus mykiss cDNA clone tcba0026.g.11, mRNA sequence /clone=tcba0026.g.11 /clone_end=3' /gb=CU072153 /gi=112257664 /ug=Omy.21637 /len=1529	2e-79	149	UNKNOWN	UNKNOWN	UNKNOWN	UNKNOWN	TC100131	TC100131 homologue to UP|Q4SIC9_TETNG (Q4SIC9) Chromosome 5 SCAF14581, whole genome shotgun sequence. (Fragment), partial (33%)	0	796
		tcbk0029.b.12	CA342457.1.p.om.4	PTH2_BOVIN	PTH2_BOVIN (Q3ZBL5) Peptidyl-tRNA hydrolase 2, mitochondrial precursor (EC 3.1.1.29) (PTH 2)	0.002	25	2e-61	597	Q8JFX5_TETNG	Q8JFX5_TETNG (Q8JFX5) Hypothetical protein	8e-59	584	Omy.13784	gnl|UG|Omy#S18162008 BX887400 tcbk Oncorhynchus mykiss cDNA clone tcbk0029.b.12 5prim, mRNA sequence /clone=tcbk0029.b.12 /clone_end=5' /gb=BX887400 /gi=90067476 /ug=Omy.13784 /len=777	0	734	UNKNOWN	UNKNOWN	UNKNOWN	UNKNOWN	TC100960	TC100960 similar to UP|Q4T7T2_TETNG (Q4T7T2) Chromosome undetermined SCAF7998, whole genome shotgun sequence. (Fragment), partial (94%)	0	750
		tcbk0019.a.22	BX862934.1.p.om.4	BIRC6_HUMAN	BIRC6_HUMAN (Q9NR09) Baculoviral IAP repeat-containing protein 6 (Ubiquitin-conjugating BIR-domain enzyme apollon)	0.0062	25	3e-77	733	Q4SZ57_TETNG	Q4SZ57_TETNG (Q4SZ57) Chromosome undetermined SCAF11816, whole genome shotgun sequence. (Fragment)	6e-85	807	Omy.20984	gnl|UG|Omy#S18157506 BX882935 tcbk Oncorhynchus mykiss cDNA clone tcbk0057.m.24 5prim, mRNA sequence /clone=tcbk0057.m.24 /clone_end=5' /gb=BX882935 /gi=90096052 /ug=Omy.20984 /len=825	1e-137	245	UNKNOWN	UNKNOWN	UNKNOWN	UNKNOWN	TC110054	TC110054 similar to UP|Q4SZ57_TETNG (Q4SZ57) Chromosome undetermined SCAF11816, whole genome shotgun sequence. (Fragment), partial (4%)	0	587
		tcbk0044.p.23	CA343869.1.p.om.4	PSB6_BOVIN	PSB6_BOVIN (Q3MHN0) Proteasome subunit beta type 6 precursor (EC 3.4.25.1)	0.0089	25	3e-95	890	Q6IAT9_HUMAN	Q6IAT9_HUMAN (Q6IAT9) Proteasome subunit beta type (EC 3.4.25.1)	4e-93	881	Omy.8097	gnl|UG|Omy#S15293508 BX087148 tcav Oncorhynchus mykiss cDNA clone tcav0005.o.07 3prim, mRNA sequence /clone=tcav0005.o.07 /clone_end=3' /gb=BX087148 /gi=90050017 /ug=Omy.8097 /len=935	0	611	UNKNOWN	UNKNOWN	UNKNOWN	UNKNOWN	TC95798	TC95798 UP|Q9PT28_ONCMY (Q9PT28) Proteasome delta (Fragment), complete	0	789
	xenobiotic and oxidant
		tcbi0010.o.03	BX856568.1.p.om.4	GSHB_BOVIN	GSHB_BOVIN (Q5EAC2) Glutathione synthetase (EC 6.3.2.3) (Glutathione synthase) (GSH synthetase) (GSH-S)	0.0013		1e-145	1325	Q2TBS8_BOVIN	Q2TBS8_BOVIN (Q2TBS8) Glutathione synthetase	1e-144	1325	Omy.20968	gnl|UG|Omy#S18155340 BX880632 tcbk Oncorhynchus mykiss cDNA clone tcbk0062.p.01 5prim, mRNA sequence /clone=tcbk0062.p.01 /clone_end=5' /gb=BX880632 /gi=90116411 /ug=Omy.20968 /len=812	0	796	UNKNOWN	UNKNOWN	UNKNOWN	UNKNOWN	TC128580	TC128580 similar to UP|Q5XJT8_BRARE (Q5XJT8) Zgc:101574, partial (93%)	0	1164
	Purine and pyrimidine
		tcbk0029.i.12	BX295336.1.p.om.4	NDKA_RAT	NDKA_RAT (Q05982) Nucleoside diphosphate kinase A (EC 2.7.4.6) (NDK A) (NDP kinase A) (Tumor metastatic process-associated protein) (Metastasis inhibition factor NM23)	0.00012	15	1e-56	557	Q804Y0_ONCMY	Q804Y0_ONCMY (Q804Y0) Nucleoside diphosphate kinase	8e-70	678	Omy.7782	gnl|UG|Omy#S24636548 CR942994 Rainbow trout intestine SSH library forward from salinity stress (rtricb) Oncorhynchus mykiss cDNA clone rtricbb06g01 5prim, mRNA sequence /clone=rtricbb06g01 /clone_end=5' /gb=CR942994 /gi=63084359 /ug=Omy.7782 /len=1202	1e-167	296	UNKNOWN	UNKNOWN	UNKNOWN	UNKNOWN	TC101340	TC101340 UP|Q804Y0_ONCMY (Q804Y0) Nucleoside diphosphate kinase, partial (89%)	0	691
		1RT55H09_B_D05	CA381176.1.p.om.4	S29A1_HUMAN	S29A1_HUMAN (Q99808) Equilibrative nucleoside transporter 1 (Equilibrative nitrobenzylmercaptopurine riboside-sensitive nucleoside transporter) (Equilibrative NBMPR-sensitive nucleoside transporter) (Nucleoside transporter, es-type) (Solute carrier famil	0.00081	15	6e-46	448	Q4RNI7_TETNG	Q4RNI7_TETNG (Q4RNI7) Chromosome undetermined SCAF15013, whole genome shotgun sequence	8e-51	501	Omy.21920	gnl|UG|Omy#S15299873 BX075569 AGENAE Rainbow trout normalized multi-tissues library (tcad) Oncorhynchus mykiss cDNA clone tcad0002.p.01 5prim, mRNA sequence /clone=tcad0002.p.01 /clone_end=5' /gb=BX075569 /gi=90174084 /ug=Omy.21920 /len=895	0	813	UNKNOWN	UNKNOWN	UNKNOWN	UNKNOWN	TC109822	TC109822 similar to UP|Q4RNI7_TETNG (Q4RNI7) Chromosome undetermined SCAF15013, whole genome shotgun sequence, partial (32%)	0	836
		tcad0006.h.09	BX076400.1.p.om.4	URIC_BACSB	URIC_BACSB (Q45697) Uricase (EC 1.7.3.3) (Urate oxidase)	0.0042		5e-14	189	Q4S568_TETNG	Q4S568_TETNG (Q4S568) Chromosome 6 SCAF14737, whole genome shotgun sequence. (Fragment)	1e-46	478	Omy.3807	gnl|UG|Omy#S15300256 BX076400 AGENAE Rainbow trout normalized multi-tissues library (tcad) Oncorhynchus mykiss cDNA clone tcad0006.h.09 5prim, mRNA sequence /clone=tcad0006.h.09 /clone_end=5' /gb=BX076400 /gi=90176314 /ug=Omy.3807 /len=787	0	751	UNKNOWN	UNKNOWN	UNKNOWN	UNKNOWN	TC105357	TC105357 weakly similar to UP|Q4S568_TETNG (Q4S568) Chromosome 6 SCAF14737, whole genome shotgun sequence. (Fragment), partial (85%)	0	748
	Iron
		tcba0012.p.09	BX866125.1.p.om.4	ISAM2_ARATH	ISAM2_ARATH (Q8LCY2) Iron-sulfur assembly protein IscA-like 2, mitochondrial precursor	0.0015	25	1e-26	300	Q5R788_PONPY	Q5R788_PONPY (Q5R788) Hypothetical protein DKFZp469G2119	1e-35	385	Omy.2811	gnl|UG|Omy#S34424699 CU071823 AGENAE Rainbow trout multi-tissues library (tcce) Oncorhynchus mykiss cDNA clone tcba0012.p.09, mRNA sequence /clone=tcba0012.p.09 /clone_end=3' /gb=CU071823 /gi=112257319 /ug=Omy.2811 /len=1017	0	978	UNKNOWN	UNKNOWN	UNKNOWN	UNKNOWN	TC109659	TC109659 similar to UP|Q4RLX2_TETNG (Q4RLX2) Chromosome 10 SCAF15019, whole genome shotgun sequence, partial (29%)	0	911
		tcba0006.l.19	BX909008.1.p.om.4	TFR1_CRIGR	TFR1_CRIGR (Q07891) Transferrin receptor protein 1 (TfR1) (TR) (TfR) (Trfr) (CD71 antigen)	0.0048	15	1e-104	972	Q4SP08_TETNG	Q4SP08_TETNG (Q4SP08) Chromosome 15 SCAF14542, whole genome shotgun sequence. (Fragment)	1e-134	1239	Omy.16719	gnl|UG|Omy#S34424724 CU071848 AGENAE Rainbow trout multi-tissues library (tcce) Oncorhynchus mykiss cDNA clone tcba0006.l.19, mRNA sequence /clone=tcba0006.l.19 /clone_end=3' /gb=CU071848 /gi=112257346 /ug=Omy.16719 /len=995	0	751	UNKNOWN	UNKNOWN	UNKNOWN	UNKNOWN	TC97789	TC97789 similar to UP|Q4SP08_TETNG (Q4SP08) Chromosome 15 SCAF14542, whole genome shotgun sequence. (Fragment), partial (45%)	0	1160
	Signal transduction
		tcay0024.j.09	2 contigs/BX321614.1.p.om.4/BX321615.1.p.om.4	OPN3_HUMAN	OPN3_HUMAN (Q9H1Y3) Opsin-3 (Encephalopsin) (Panopsin)	0.0028	20	1e-29	325	Q4SP06_TETNG	Q4SP06_TETNG (Q4SP06) Chromosome 15 SCAF14542, whole genome shotgun sequence	1e-55	558	Omy.6695	gnl|UG|Omy#S34309040 CU066770 AGENAE Rainbow trout multi-tissues library (tcce) Oncorhynchus mykiss cDNA clone tcay0024.j.09 3prim, mRNA sequence /clone=tcay0024.j.09 /clone_end=3' /gb=CU066770 /gi=111553066 /ug=Omy.6695 /len=824	0	637	UNKNOWN	UNKNOWN	UNKNOWN	UNKNOWN	TC97024	TC97024 similar to UP|Q4RP55_TETNG (Q4RP55) Chromosome 1 SCAF15008, whole genome shotgun sequence. (Fragment), partial (32%)	0	782
		1RT23P08_D_H04	CA370878.1.p.om.4	GNA11_RAT	GNA11_RAT (Q9JID2) Guanine nucleotide-binding protein alpha-11 subunit	0.0058		7e-22	258	Q59FM5_HUMAN	Q59FM5_HUMAN (Q59FM5) Guanine nucleotide-binding protein G, alpha subunit variant (Fragment)	7e-21	258	Omy.22569	gnl|UG|Omy#S15266560 651182 NCCCWA 1RT Oncorhynchus mykiss cDNA clone 1RT23P08_D_H04 5', mRNA sequence /clone=1RT23P08_D_H04 /clone_end=5' /gb=CA370878 /gi=24683895 /ti=509620205 /ug=Omy.22569 /len=788	0	757	UNKNOWN	UNKNOWN	UNKNOWN	UNKNOWN	TC98355	TC98355 homologue to GB|AAA49730.1|214188|XELGTPBIND GTP-binding protein {Xenopus laevis} (exp=-1; wgp=0; cg=0), partial (19%)	0	980
		tcbk0044.p.07	BX081895.1.p.om.4	SHLB1_HUMAN	SHLB1_HUMAN (Q9Y371) SH3 domain GRB2-like protein B1 (EC 2.3.1.-) (Endophilin-B1) (Bax-interacting factor 1) (Bif-1)	0.0076	25	1e-126	1156	Q5ZIR1_CHICK	Q5ZIR1_CHICK (Q5ZIR1) Hypothetical protein	1e-132	1223	Omy.25670	gnl|UG|Omy#S34421782 CU073581 AGENAE Rainbow trout multi-tissues library (tcce) Oncorhynchus mykiss cDNA clone tcbk0044.p.07, mRNA sequence /clone=tcbk0044.p.07 /clone_end=3' /gb=CU073581 /gi=112254386 /ug=Omy.25670 /len=1450	0	460	UNKNOWN	UNKNOWN	UNKNOWN	UNKNOWN	TC113413	TC113413 similar to RF|NP_001006534.1|57529669|NM_001006534 SH3-domain GRB2-like endophilin B1 {Gallus gallus} (exp=-1; wgp=0; cg=0), partial (88%)	0	1191
		tcbk0044.i.07	CA363221.1.p.om.4	TBCD4_MOUSE	TBCD4_MOUSE (Q8BYJ6) TBC1 domain family member 4 (Akt substrate of 160 kDa) (AS160)	0.0079		4e-37	389	Q9H1Y9_HUMAN	Q9H1Y9_HUMAN (Q9H1Y9) Ecotropic viral integration site 5	1e-140	1030	Omy.25508	gnl|UG|Omy#S34422065 CU073867 AGENAE Rainbow trout multi-tissues library (tcce) Oncorhynchus mykiss cDNA clone tcbk0044.i.07, mRNA sequence /clone=tcbk0044.i.07 /clone_end=3' /gb=CU073867 /gi=112254669 /ug=Omy.25508 /len=859	0	662	UNKNOWN	UNKNOWN	UNKNOWN	UNKNOWN	CA363221	CA363221	0	661
	Trafficking
		1RT96L04_D_F02	CA356581.1.p.om.4	KIF5C_MOUSE	KIF5C_MOUSE (P28738) Kinesin heavy chain isoform 5C (Kinesin heavy chain neuron-specific 2)	0.0049	20	5e-69	662	Q3TY51_MOUSE	Q3TY51_MOUSE (Q3TY51) Visual cortex cDNA, RIKEN full-length enriched library, clone:K430357F23 product:kinesin family member 5C, full insert sequence	5e-68	662	UNKNOWN	UNKNOWN	UNKNOWN	UNKNOWN	UNKNOWN	UNKNOWN	UNKNOWN	UNKNOWN	CA356581	CA356581	0	639
		tcad0004.m.03	BX077502.1.p.om.4	MYO1F_MOUSE	MYO1F_MOUSE (P70248) Myosin If	0.0053		5e-26	292	Q9CRE1_MOUSE	Q9CRE1_MOUSE (Q9CRE1) ES cells cDNA, RIKEN full-length enriched library, clone:C330006B10 product:myosin If, full insert sequence. (Fragment)	5e-23	275	Omy.28963	gnl|UG|Omy#S15300763 BX077502 AGENAE Rainbow trout normalized multi-tissues library (tcad) Oncorhynchus mykiss cDNA clone tcad0004.m.03 5prim, mRNA sequence /clone=tcad0004.m.03 /clone_end=5' /gb=BX077502 /gi=90181236 /ug=Omy.28963 /len=779	0	637	UNKNOWN	UNKNOWN	UNKNOWN	UNKNOWN	TC110501	TC110501 similar to UP|MYO1F_MOUSE (P70248) Myosin If, partial (6%)	0	693
		tcbk0034.g.05	BX878436.1.p.om.4	MYO1E_RAT	MYO1E_RAT (Q63356) Myosin Ie (Myosin heavy chain myr 3)	0.0082		1e-138	1265	Q80X36_MOUSE	Q80X36_MOUSE (Q80X36) Myosin IE	1e-137	1260	UNKNOWN	UNKNOWN	UNKNOWN	UNKNOWN	UNKNOWN	UNKNOWN	UNKNOWN	UNKNOWN	TC111248	TC111248 homologue to UP|Q4SID9_TETNG (Q4SID9) Chromosome 5 SCAF14581, whole genome shotgun sequence. (Fragment), partial (21%)	0	800
		tcba0027.b.15	CA353370.1.p.om.4	BET1_HUMAN	BET1_HUMAN (O15155) BET1 homolog (Golgi vesicular membrane-trafficking protein p18) (hBET1)	0.0099		2e-33	359	Q4RKG3_TETNG	Q4RKG3_TETNG (Q4RKG3) Chromosome 21 SCAF15029, whole genome shotgun sequence	3e-48	496	Omy.8591	gnl|UG|Omy#S34425307 CU072431 AGENAE Rainbow trout multi-tissues library (tcce) Oncorhynchus mykiss cDNA clone tcba0027.b.15, mRNA sequence /clone=tcba0027.b.15 /clone_end=3' /gb=CU072431 /gi=112257942 /ug=Omy.8591 /len=1295	0	846	UNKNOWN	UNKNOWN	UNKNOWN	UNKNOWN	TC105705	TC105705 similar to UP|Q4RKG3_TETNG (Q4RKG3) Chromosome 21 SCAF15029, whole genome shotgun sequence, partial (84%)	0	955
	Transcription/translation
		tcba0013.p.09	BX862970.1.p.om.4	DDX31_HUMAN	DDX31_HUMAN (Q9H8H2) Probable ATP-dependent RNA helicase DDX31 (EC 3.6.1.-) (DEAD box protein 31) (Helicain)	0.005	25	8e-26	250	Q3TLT4_MOUSE	Q3TLT4_MOUSE (Q3TLT4) Mammary gland RCB-0526 Jyg-MC(A) cDNA, RIKEN full-length enriched library, clone:G830040D19 product:DEAD/H (Asp-Glu-Ala-Asp/His) box polypeptide 31, full insert sequence	2e-22	228	UNKNOWN	UNKNOWN	UNKNOWN	UNKNOWN	UNKNOWN	UNKNOWN	UNKNOWN	UNKNOWN	BX862970	BX862970	0	786
		tcbk0025.o.04	BX874230.1.p.om.4	DDX41_MOUSE	DDX41_MOUSE (Q91VN6) Probable ATP-dependent RNA helicase DDX41 (EC 3.6.1.-) (DEAD box protein 41)	0.0091		9e-95	885	Q3U0E0_MOUSE	Q3U0E0_MOUSE (Q3U0E0) Activated spleen cDNA, RIKEN full-length enriched library, clone:F830109M10 product:DEAD (Asp-Glu-Ala-Asp) box polypeptide 41, full insert sequence	9e-94	885	UNKNOWN	UNKNOWN	UNKNOWN	UNKNOWN	UNKNOWN	UNKNOWN	UNKNOWN	UNKNOWN	BX874230	BX874230	0	752
		1RT153E19_A_C10	CA349236.1.p.om.4	TRM1_METTH	TRM1_METTH (O27258) N(2),N(2)-dimethylguanosine tRNA methyltransferase (EC 2.1.1.32) (tRNA(guanine-26,N(2)-N(2)) methyltransferase) (tRNA 2,2-dimethylguanosine-26 methyltransferase) (tRNA(m(2,2)G26)dimethyltransferase)	0.0058	20	1e-06	125	Q4SZ27_TETNG	Q4SZ27_TETNG (Q4SZ27) Chromosome undetermined SCAF11859, whole genome shotgun sequence. (Fragment)	2e-36	391	Omy.25818	gnl|UG|Omy#S34310693 CU068423 AGENAE Rainbow trout multi-tissues library (tcce) Oncorhynchus mykiss cDNA clone tcce0001.o.24, mRNA sequence /clone=tcce0001.o.24 /clone_end=5' /gb=CU068423 /gi=111554720 /ug=Omy.25818 /len=753	1e-180	317	UNKNOWN	UNKNOWN	UNKNOWN	UNKNOWN	CA349236	CA349236	0	727
		tcbk0058.n.07	BX881256.1.p.om.4	ZN180_HUMAN	ZN180_HUMAN (Q9UJW8) Zinc finger protein 180 (HHZ168)	0.007	25	3e-69	666	Q5BL04_MOUSE	Q5BL04_MOUSE (Q5BL04) BC062115 protein	3e-68	666	Omy.2836	gnl|UG|Omy#S15295020 BX086989 tcav Oncorhynchus mykiss cDNA clone tcav0002.d.18 5prim, mRNA sequence /clone=tcav0002.d.18 /clone_end=5' /gb=BX086989 /gi=90048972 /ug=Omy.2836 /len=653	0	610	UNKNOWN	UNKNOWN	UNKNOWN	UNKNOWN	TC116402	TC116402 weakly similar to UP|ZN709_HUMAN (Q8N972) Zinc finger protein 709, partial (21%)	0	901
		tcay0005.p.22	BX300186.1.p.om.4	EXOS4_HUMAN	EXOS4_HUMAN (Q9NPD3) Exosome complex exonuclease RRP41 (EC 3.1.13.-) (Ribosomal RNA-processing protein 41) (Exosome component 4) (p12A)	0.0055		3e-24	250	Q4SLK0_TETNG	Q4SLK0_TETNG (Q4SLK0) Chromosome 15 SCAF14556, whole genome shotgun sequence	6e-30	314	Omy.2464	gnl|UG|Omy#S18155503 BX880982 tcbk Oncorhynchus mykiss cDNA clone tcbk0056.f.11 5prim, mRNA sequence /clone=tcbk0056.f.11 /clone_end=5' /gb=BX880982 /gi=90125197 /ug=Omy.2464 /len=828	0	364	UNKNOWN	UNKNOWN	UNKNOWN	UNKNOWN	TC105881	TC105881 similar to UP|Q4SLK0_TETNG (Q4SLK0) Chromosome 15 SCAF14556, whole genome shotgun sequence, partial (40%)	0	570
		tcbk0053.n.10	BX882560.1.p.om.4	SMRC1_MOUSE	SMRC1_MOUSE (P97496) SWI/SNF-related matrix-associated actin-dependent regulator of chromatin subfamily C member 1 (SWI/SNF complex 155 kDa subunit) (BRG1-associated factor 155) (SWI3-related protein)	0.0038		4e-33	355	Q3UNN4_MOUSE	Q3UNN4_MOUSE (Q3UNN4) Kidney CCL-142 RAG cDNA, RIKEN full-length enriched library, clone:G430026A06 product:SWI/SNF related, matrix associated, actin dependent regulator of chromatin, subfamily c, member 1, full insert sequence	4e-32	355	Omy.28222	gnl|UG|Omy#S34422358 CU074160 AGENAE Rainbow trout multi-tissues library (tcce) Oncorhynchus mykiss cDNA clone tcbk0053.n.10, mRNA sequence /clone=tcbk0053.n.10 /clone_end=3' /gb=CU074160 /gi=112254962 /ug=Omy.28222 /len=1478	0	795	UNKNOWN	UNKNOWN	UNKNOWN	UNKNOWN	TC124608	TC124608 similar to UP|Q4T7L1_TETNG (Q4T7L1) Chromosome undetermined SCAF8088, whole genome shotgun sequence. (Fragment), partial (18%)	0	956
		tcbk0053.b.14	BX880884.1.p.om.4	TF2H2_HUMAN	TF2H2_HUMAN (Q13888) TFIIH basal transcription factor complex p44 subunit (Basic transcription factor 2 44 kDa subunit) (BTF2-p44) (General transcription factor IIH polypeptide 2)	0.0092		0	1754	Q2TBV5_BOVIN	Q2TBV5_BOVIN (Q2TBV5) Similar to TFIIH basal transcription factor complex p44 subunit (Basic transcription factor 2 44 kDa subunit) (BTF2-p44) (General transcription factor IIH polypeptide 2)	0	1752	Omy.4755	gnl|UG|Omy#S15316702 BX299213 tcay Oncorhynchus mykiss cDNA clone tcay0006.b.01 3prim, mRNA sequence /clone=tcay0006.b.01 /clone_end=3' /gb=BX299213 /gi=90167676 /ug=Omy.4755 /len=897	0	656	UNKNOWN	UNKNOWN	UNKNOWN	UNKNOWN	TC122362	TC122362 similar to UP|Q4T3D5_TETNG (Q4T3D5) Chromosome undetermined SCAF10097, whole genome shotgun sequence, partial (61%)	0	1035
	Cell cycle
		tcbk0025.g.08	CB489954.1.p.om.4	MCM5_XENTR	MCM5_XENTR (Q561P5) DNA replication licensing factor mcm5 (Minichromosome maintenance protein 5)	0.0028	25	5e-43	441	Q5ZKL0_CHICK	Q5ZKL0_CHICK (Q5ZKL0) Hypothetical protein	2e-41	435	Omy.13677	gnl|UG|Omy#S18161677 BX886730 tcbk Oncorhynchus mykiss cDNA clone tcbk0035.c.06 5prim, mRNA sequence /clone=tcbk0035.c.06 /clone_end=5' /gb=BX886730 /gi=90052468 /ug=Omy.13677 /len=709	0	468	UNKNOWN	UNKNOWN	UNKNOWN	UNKNOWN	BX869201	BX869201	0	721
		tcay0031.k.23	BX315607.1.p.om.4	LYAR_RAT	LYAR_RAT (Q6AYK5) Cell growth-regulating nucleolar protein	0.0038		9e-65	629	Q4SBH2_TETNG	Q4SBH2_TETNG (Q4SBH2) Chromosome 11 SCAF14674, whole genome shotgun sequence. (Fragment)	3e-98	926	Omy.6192	gnl|UG|Omy#S18143547 BX869055 tcbk Oncorhynchus mykiss cDNA clone tcbk0018.l.22 5prim, mRNA sequence /clone=tcbk0018.l.22 /clone_end=5' /gb=BX869055 /gi=90054776 /ug=Omy.6192 /len=793	0	759	UNKNOWN	UNKNOWN	UNKNOWN	UNKNOWN	TC118974	TC118974 similar to UP|Q4SBH2_TETNG (Q4SBH2) Chromosome 11 SCAF14674, whole genome shotgun sequence. (Fragment), partial (47%)	0	775
	Immune and stress response
		tcay0012.o.24	2 contigs/BX304682.1.p.om.4/CA374221.1.p.om.4	PGRP2_PIG	PGRP2_PIG (Q866Y3) N-acetylmuramoyl-L-alanine amidase precursor (EC 3.5.1.28) (Peptidoglycan recognition protein long) (PGRP-L) (Peptidoglycan recognition protein 2)	0.00041	15	1e-57	565	Q4RZR8_TETNG	Q4RZR8_TETNG (Q4RZR8) Chromosome 18 SCAF14786, whole genome shotgun sequence. (Fragment)	2e-86	823	Omy.372	gnl|UG|Omy#S18536343 BX913035 tcbk Oncorhynchus mykiss cDNA clone tcbk0072.h.16 5prim, mRNA sequence /clone=tcbk0072.h.16 /clone_end=5' /gb=BX913035 /gi=90061583 /ug=Omy.372 /len=874	0	656	UNKNOWN	UNKNOWN	UNKNOWN	UNKNOWN	TC109658	TC109658 weakly similar to UP|Q4RZR8_TETNG (Q4RZR8) Chromosome 18 SCAF14786, whole genome shotgun sequence. (Fragment), partial (43%)	0	778
		tcbk0002.d.24	CA357149.1.p.om.4	CFAH_MOUSE	CFAH_MOUSE (P06909) Complement factor H precursor (Protein beta-1-H)	0.004	25	7e-27	301	Q4QZ18_ONCMY	Q4QZ18_ONCMY (Q4QZ18) Complement factor H1 protein	8e-62	611	Omy.11847	gnl|UG|Omy#S25652001 Oncorhynchus mykiss mRNA for complement factor H1 protein /cds=p(17,1222) /gb=AM039935 /gi=67904936 /ug=Omy.11847 /len=1398	0	364	UNKNOWN	UNKNOWN	UNKNOWN	UNKNOWN	TC96210	TC96210 similar to UP|Q4QZ18_ONCMY (Q4QZ18) Complement factor H1 protein, partial (36%)	0	957
		tcay0040.g.14	CA357087.1.p.om.4	FUCL6_ANGJA	FUCL6_ANGJA (Q9I926) Fucolectin-6 precursor	0.005	15	8e-32	349	Q2LK76_XENLA	Q2LK76_XENLA (Q2LK76) II-FBPL precursor	2e-99	941	Omy.17105	gnl|UG|Omy#S30332399 Oncorhynchus mykiss FBPL4 mRNA, complete cds /cds=p(368,2518) /gb=DQ141323 /gi=78191585 /ug=Omy.17105 /len=2789	0	1363	UNKNOWN	UNKNOWN	UNKNOWN	UNKNOWN	TC95747	TC95747 UP|Q2LK91_ONCMY (Q2LK91) FBPL4, complete	0	1384
		tcay0035.b.07	2 contigs/CA353988.1.p.om.4/BX299311.1.p.om.4	PP2C1_SCHPO	PP2C1_SCHPO (P40371) Protein phosphatase 2C homolog 1 (EC 3.1.3.16) (PP2C-1)	0.0076		5e-25	286	Q4SBP5_TETNG	Q4SBP5_TETNG (Q4SBP5) Chromosome 18 SCAF14665, whole genome shotgun sequence. (Fragment)	1e-122	1047	Omy.10186	gnl|UG|Omy#S34308971 CU066701 AGENAE Rainbow trout multi-tissues library (tcce) Oncorhynchus mykiss cDNA clone tcay0035.b.07, mRNA sequence /clone=tcay0035.b.07 /clone_end=3' /gb=CU066701 /gi=111552997 /ug=Omy.10186 /len=1415	0	793	UNKNOWN	UNKNOWN	UNKNOWN	UNKNOWN	BX299311	BX299311	0	969
	Extracellular matrix and structural components
		tcav0004.k.11	CA370439.1.p.om.4	SYMPK_HUMAN	SYMPK_HUMAN (Q92797) Symplekin	0.0024	25	0	1913	Q3U2B5_MOUSE	Q3U2B5_MOUSE (Q3U2B5) NOD-derived CD11c +ve dendritic cells cDNA, RIKEN full-length enriched library, clone:F630222P03 product:Symplekin homolog	0	1894	Omy.988	gnl|UG|Omy#S15325202 BX314566 tcay Oncorhynchus mykiss cDNA clone tcay0028.o.01 5prim, mRNA sequence /clone=tcay0028.o.01 /clone_end=5' /gb=BX314566 /gi=90167817 /ug=Omy.988 /len=842	0	778	UNKNOWN	UNKNOWN	UNKNOWN	UNKNOWN	TC119761	TC119761 homologue to UP|Q4RK41_TETNG (Q4RK41) Chromosome 2 SCAF15032, whole genome shotgun sequence. (Fragment), partial (23%)	0	1475
		tcba0014.a.04	CA343393.1.p.om.4	ITIH2_HUMAN	ITIH2_HUMAN (P19823) Inter-alpha-trypsin inhibitor heavy chain H2 precursor (ITI heavy chain H2) (Inter-alpha-inhibitor heavy chain 2) (Inter-alpha-trypsin inhibitor complex component II) (Serum-derived hyaluronan-associated protein) (SHAP)	0.0064	25	0	2563	Q4S5G1_TETNG	Q4S5G1_TETNG (Q4S5G1) Chromosome 19 SCAF14731, whole genome shotgun sequence. (Fragment)	0	3334	Omy.23501	gnl|UG|Omy#S15271776 657722 NCCCWA 1RT Oncorhynchus mykiss cDNA clone 1RT44B07_B_A04 5', mRNA sequence /clone=1RT44B07_B_A04 /clone_end=5' /gb=CA378760 /gi=24698882 /ti=509625327 /ug=Omy.23501 /len=711	0	707	UNKNOWN	UNKNOWN	UNKNOWN	UNKNOWN	TC118571	TC118571 similar to UP|Q4S5G1_TETNG (Q4S5G1) Chromosome 19 SCAF14731, whole genome shotgun sequence. (Fragment), partial (78%)	0	2102
		1RT106O05_A_H03	CA363152.1.p.om.4	ITIH3_MESAU	ITIH3_MESAU (P97280) Inter-alpha-trypsin inhibitor heavy chain H3 precursor (ITI heavy chain H3) (Inter-alpha-inhibitor heavy chain 3) (HC3)	0.0075	25	1e-111	1033	Q4SBF6_TETNG	Q4SBF6_TETNG (Q4SBF6) Chromosome 11 SCAF14674, whole genome shotgun sequence. (Fragment)	1e-167	1527	Omy.9191	gnl|UG|Omy#S18533984 BX911544 tcbk Oncorhynchus mykiss cDNA clone tcbk0077.g.23 5prim, mRNA sequence /clone=tcbk0077.g.23 /clone_end=5' /gb=BX911544 /gi=90067833 /ug=Omy.9191 /len=880	0	620	UNKNOWN	UNKNOWN	UNKNOWN	UNKNOWN	TC115579	TC115579 similar to UP|Q4SBF6_TETNG (Q4SBF6) Chromosome 11 SCAF14674, whole genome shotgun sequence. (Fragment), partial (31%)	0	1055
		tcbk0042.p.11	BX878981.1.p.om.4	TJAP1_HUMAN	TJAP1_HUMAN (Q5JTD0) Tight junction-associated protein 1 (Tight junction protein 4) (Protein incorporated later into tight junctions)	0.0083		8e-19	228	Q5RCZ1_PONPY	Q5RCZ1_PONPY (Q5RCZ1) Hypothetical protein DKFZp468G1412	7e-18	228	UNKNOWN	UNKNOWN	UNKNOWN	UNKNOWN	UNKNOWN	UNKNOWN	UNKNOWN	UNKNOWN	BX878981	BX878981	0	477
	Miscellaneous
		tcav0001.h.15	2 contigs/CA349955.1.p.om.4/CA368402.1.p.om.4	RHAG_HUMAN	RHAG_HUMAN (Q02094) Rhesus blood group-associated glycoprotein (Rhesus blood group-associated ammonia channel) (Erythrocyte plasma membrane 50 kDa glycoprotein) (Rh50A) (CD241 antigen)	0.00063	15	8e-51	509	Q4S471_TETNG	Q4S471_TETNG (Q4S471) Chromosome undetermined SCAF14743, whole genome shotgun sequence	1e-102	962	Omy.2426	gnl|UG|Omy#S15292795 BX085696 tcav Oncorhynchus mykiss cDNA clone tcav0001.o.23 5prim, mRNA sequence /clone=tcav0001.o.23 /clone_end=5' /gb=BX085696 /gi=90178610 /ug=Omy.2426 /len=868	0	690	UNKNOWN	UNKNOWN	UNKNOWN	UNKNOWN	TC122339	TC122339 similar to UP|Q69D47_ORYLA (Q69D47) RhBG-like protein, partial (53%)	0	774
		tcbk0035.a.03	CA366128.1.p.om.4	XPA_XENLA	XPA_XENLA (P27088) DNA-repair protein complementing XP-A cells homolog (Xeroderma pigmentosum group A-complementing protein homolog)	0.00082	15	3e-88	831	Q91916_XENLA	Q91916_XENLA (Q91916) Xpacxe2 protein	3e-87	831	Omy.22856	gnl|UG|Omy#S34426224 CU073346 AGENAE Rainbow trout multi-tissues library (tcce) Oncorhynchus mykiss cDNA clone tcbk0035.a.03, mRNA sequence /clone=tcbk0035.a.03 /clone_end=3' /gb=CU073346 /gi=112258859 /ug=Omy.22856 /len=885	0	692	UNKNOWN	UNKNOWN	UNKNOWN	UNKNOWN	TC96390	TC96390 similar to UP|XPA_HUMAN (P23025) DNA-repair protein complementing XP-A cells (Xeroderma pigmentosum group A complementing protein), partial (78%)	0	1032
		1RT157K11_A_F06	CA342006.1.p.om.4	TSNAX_PONPY	TSNAX_PONPY (Q5RC21) Translin-associated protein X (Translin-associated factor X)	0.00095	15	1e-104	972	Q4RPX8_TETNG	Q4RPX8_TETNG (Q4RPX8) Chromosome 17 SCAF15006, whole genome shotgun sequence. (Fragment)	1e-112	1048	Omy.8661	gnl|UG|Omy#S15289255 BX082569 AGENAE Rainbow trout normalized multi-tissues library (tcac) Oncorhynchus mykiss cDNA clone tcac0002.k.02 5prim, mRNA sequence /clone=tcac0002.k.02 /clone_end=5' /gb=BX082569 /gi=90159833 /ug=Omy.8661 /len=774	0	605	UNKNOWN	UNKNOWN	UNKNOWN	UNKNOWN	TC105603	TC105603 similar to UP|Q4RPX8_TETNG (Q4RPX8) Chromosome 17 SCAF15006, whole genome shotgun sequence. (Fragment), partial (87%)	0	961
		1RT35F24_D_C12	CA351487.1.p.om.4	PLMN_MOUSE	PLMN_MOUSE (P20918) Plasminogen precursor (EC 3.4.21.7) [Contains: Plasmin heavy chain A; Activation peptide; Angiostatin; Plasmin heavy chain A, short form; Plasmin light chain B]	0.001	20	0	2509	Q3V1T9_MOUSE	Q3V1T9_MOUSE (Q3V1T9) 18 days pregnant adult female placenta and extra embryonic tissue cDNA, RIKEN full-length enriched library, clone:3830402P08 product:plasminogen, full insert sequence	0	2512	Omy.8759	gnl|UG|Omy#S24032662 Oncorhynchus mykiss mRNA for plasminogen (plg gene) /cds=p(79,2523) /gb=AJ548828 /gi=60416859 /ug=Omy.8759 /len=2778	0	2643	UNKNOWN	UNKNOWN	UNKNOWN	UNKNOWN	TC100894	TC100894 UP|Q5DVP8_ONCMY (Q5DVP8) Plasminogen precursor , complete	0	2690
		tcba0013.l.11	BX303975.1.p.om.4	MYOD2_ONCMY	MYOD2_ONCMY (Q91206) Myoblast determination protein 1 homolog 2 (Myogenic factor 1-2)	0.0019	25	1e-150	1302	Q7ZT31_SALSA	Q7ZT31_SALSA (Q7ZT31) Myoblast determination protein 2	1e-141	1213	Omy.8125	gnl|UG|Omy#S15341105 O.mykiss myod gene /cds=p(196,1023) /gb=Z46924 /gi=600796 /ug=Omy.8125 /len=1565	0	1273	UNKNOWN	UNKNOWN	UNKNOWN	UNKNOWN	TC97501	TC97501 UP|MYOD2_ONCMY (Q91206) Myoblast determination protein 1 homolog 2 (Myogenic factor 1-2), complete	0	1251
		tcbk0040.b.04	CA356157.1.p.om.4	A2MG_PONPY	A2MG_PONPY (Q5R4N8) Alpha-2-macroglobulin precursor (Alpha-2-M)	0.0019	15	1e-148	1353	Q9PVU5_CYPCA	Q9PVU5_CYPCA (Q9PVU5) Alpha-2-macroglobulin-1	0	1964	Omy.16706	gnl|UG|Omy#S15278274 665181 NCCCWA 1RT Oncorhynchus mykiss cDNA clone 1RT137N12_D_G06 5', mRNA sequence /clone=1RT137N12_D_G06 /clone_end=5' /gb=CA384531 /gi=24709983 /ti=509698724 /ug=Omy.16706 /len=740	0	724	UNKNOWN	UNKNOWN	UNKNOWN	UNKNOWN	TC114551	TC114551 similar to UP|Q67EX5_SPAAU (Q67EX5) Alpha-2-macroglobulin (Fragment), partial (94%)	0	1593
		tcbk0045.j.21	CA342543.1.p.om.4	CSN7B_MOUSE	CSN7B_MOUSE (Q8BV13) COP9 signalosome complex subunit 7b (Signalosome subunit 7b) (SGN7b) (JAB1-containing signalosome subunit 7b)	0.002	25	3e-67	650	Q498I8_XENLA	Q498I8_XENLA (Q498I8) Hypothetical protein	2e-67	661	Omy.23457	gnl|UG|Omy#S34421790 CU073589 AGENAE Rainbow trout multi-tissues library (tcce) Oncorhynchus mykiss cDNA clone tcbk0045.j.21, mRNA sequence /clone=tcbk0045.j.21 /clone_end=3' /gb=CU073589 /gi=112254394 /ug=Omy.23457 /len=1369	0	1028	UNKNOWN	UNKNOWN	UNKNOWN	UNKNOWN	TC104947	TC104947 weakly similar to GB|AAH12659.1|15215085|BC012659 Cops7b protein {Mus musculus} (exp=-1; wgp=0; cg=0), partial (58%)	0	733
		tcbk0041.c.21	CA369830.1.p.om.4	TTHY_CROPO	TTHY_CROPO (O55245) Transthyretin precursor (Prealbumin)	0.002	15	1e-37	391	Q9D6A4_MOUSE	Q9D6A4_MOUSE (Q9D6A4) 18 days pregnant adult female placenta and extra embryonic tissue cDNA, RIKEN full-length enriched library, clone:3830432G21 product:TRANSTHYRETIN (PREALBUMIN), full insert sequence	1e-34	373	Omy.13917	gnl|UG|Omy#S22936369 1292729 NCCCWA 03RT Oncorhynchus mykiss cDNA 5', mRNA sequence /clone_end=5' /gb=CX152238 /gi=57008893 /ug=Omy.13917 /len=586	0	558	UNKNOWN	UNKNOWN	UNKNOWN	UNKNOWN	TC115068	TC115068 similar to UP|Q642J8_BRARE (Q642J8) Zgc:103583 protein, partial (95%)	0	558
		tcbk0059.h.10	BX881269.1.p.om.4	FGF12_RAT	FGF12_RAT (P61150) Fibroblast growth factor 12 (FGF-12) (Fibroblast growth factor homologous factor 1) (FHF-1)	0.0051		2e-20	247	Q5TKR3_BRARE	Q5TKR3_BRARE (Q5TKR3) FGF12	2e-19	247	Omy.21003	gnl|UG|Omy#S15322836 BX310299 tcay Oncorhynchus mykiss cDNA clone tcay0022.g.24 3prim, mRNA sequence /clone=tcay0022.g.24 /clone_end=3' /gb=BX310299 /gi=90059840 /ug=Omy.21003 /len=867	1e-108	198	UNKNOWN	UNKNOWN	UNKNOWN	UNKNOWN	BX881269	BX881269	0	1203
		tcbk0057.a.03	BX879767.1.p.om.4	FA5_BOVIN	FA5_BOVIN (Q28107) Coagulation factor V precursor (Activated protein C cofactor) [Contains: Coagulation factor V heavy chain; Coagulation factor V light chain]	0.0099		4e-85	805	Q8AYE0_BRARE	Q8AYE0_BRARE (Q8AYE0) Coagulation factor V (Fragment)	1e-118	1103	Omy.16361	gnl|UG|Omy#S34422230 CU074032 AGENAE Rainbow trout multi-tissues library (tcce) Oncorhynchus mykiss cDNA clone tcbk0057.a.03, mRNA sequence /clone=tcbk0057.a.03 /clone_end=3' /gb=CU074032 /gi=112254834 /ug=Omy.16361 /len=862	0	467	UNKNOWN	UNKNOWN	UNKNOWN	UNKNOWN	TC103473	TC103473 similar to RF|NP_001007209.1|55742055|NM_001007208 coagulation factor V {Danio rerio} (exp=-1; wgp=0; cg=0), partial (14%)	0	892
	Unknown
		tcbk0047.j.15	BX885098.1.p.om.4	UNKNOWN	UNKNOWN	0.00017	25	UNKNOWN	UNKNOWN	Q69ZX2_MOUSE	Q69ZX2_MOUSE (Q69ZX2) MKIAA0870 protein (Fragment)	1e-47	486	UNKNOWN	UNKNOWN	UNKNOWN	UNKNOWN	UNKNOWN	UNKNOWN	UNKNOWN	UNKNOWN	BX885098	BX885098	0	647
		tcba0026.j.06	CA344265.1.p.om.4	UNKNOWN	UNKNOWN	0.00068	15	UNKNOWN	UNKNOWN	Q4SJS7_TETNG	Q4SJS7_TETNG (Q4SJS7) Chromosome 1 SCAF14573, whole genome shotgun sequence. (Fragment)	2e-87	834	Omy.9520	gnl|UG|Omy#S34425250 CU072374 AGENAE Rainbow trout multi-tissues library (tcce) Oncorhynchus mykiss cDNA clone tcba0026.j.06, mRNA sequence /clone=tcba0026.j.06 /clone_end=3' /gb=CU072374 /gi=112257885 /ug=Omy.9520 /len=874	0	837	UNKNOWN	UNKNOWN	UNKNOWN	UNKNOWN	TC98426	TC98426 similar to UP|Q5BLF3_BRARE (Q5BLF3) Zgc:113346, partial (39%)	0	846
		tcbk0057.a.11	BX316263.1.p.om.4	UNKNOWN	UNKNOWN	0.0019	25	UNKNOWN	UNKNOWN	Q4SKC2_TETNG	Q4SKC2_TETNG (Q4SKC2) Chromosome 13 SCAF14566, whole genome shotgun sequence. (Fragment)	5e-52	526	Omy.9174	gnl|UG|Omy#S34422268 CU074070 AGENAE Rainbow trout multi-tissues library (tcce) Oncorhynchus mykiss cDNA clone tcbk0057.a.11, mRNA sequence /clone=tcbk0057.a.11 /clone_end=3' /gb=CU074070 /gi=112254872 /ug=Omy.9174 /len=891	0	865	UNKNOWN	UNKNOWN	UNKNOWN	UNKNOWN	TC97281	TC97281 similar to RF|NP_957295.1|41055917|NM_201001 ADP-ribosylation factor-like 2 binding protein {Danio rerio} (exp=-1; wgp=0; cg=0), partial (90%)	0	853
		tcbk0051.a.08	CA343231.1.p.om.4	DENR_BRARE	DENR_BRARE (Q6DH65) Density-regulated protein (DRP)	0.002	25	4e-76	726	Q4S235_TETNG	Q4S235_TETNG (Q4S235) Chromosome undetermined SCAF14764, whole genome shotgun sequence	3e-77	744	Omy.9978	gnl|UG|Omy#S18536394 BX913149 tcbk Oncorhynchus mykiss cDNA clone tcbk0071.l.22 5prim, mRNA sequence /clone=tcbk0071.l.22 /clone_end=5' /gb=BX913149 /gi=90061518 /ug=Omy.9978 /len=857	0	831	UNKNOWN	UNKNOWN	UNKNOWN	UNKNOWN	TC105741	TC105741 similar to UP|Q4S235_TETNG (Q4S235) Chromosome undetermined SCAF14764, whole genome shotgun sequence, partial (91%)	0	942
		tcbk0044.p.24	BX883196.1.p.om.4	FKBP8_HUMAN	FKBP8_HUMAN (Q14318) 38 kDa FK506-binding protein homolog (FKBPR38) (FK506-binding protein 8)	0.0023	25	1e-15	162	Q86YK6_HUMAN	Q86YK6_HUMAN (Q86YK6) FK506-binding protein 38 (FKBP8)	1e-14	162	UNKNOWN	UNKNOWN	UNKNOWN	UNKNOWN	UNKNOWN	UNKNOWN	UNKNOWN	UNKNOWN	BX883196	BX883196	0	676
		tcbk0053.n.15	BX881725.1.p.om.4	LAP4B_MACFA	LAP4B_MACFA (Q4R6E8) Lysosomal-associated transmembrane protein 4B	0.0065		8e-62	566	Q4S2X8_TETNG	Q4S2X8_TETNG (Q4S2X8) Chromosome 8 SCAF14759, whole genome shotgun sequence. (Fragment)	6e-69	632	UNKNOWN	UNKNOWN	UNKNOWN	UNKNOWN	UNKNOWN	UNKNOWN	UNKNOWN	UNKNOWN	BX881725	BX881725	0	822
		tcbk0020.m.17	CA366724.1.p.om.4	UNKNOWN	UNKNOWN	0.0071		UNKNOWN	UNKNOWN	Q90X49_BRARE	Q90X49_BRARE (Q90X49) Novel protein similar to rat steroid sensitive gene-1 protein (SSG-1)	1e-73	716	Omy.12885	gnl|UG|Omy#S34425834 CU072956 AGENAE Rainbow trout multi-tissues library (tcce) Oncorhynchus mykiss cDNA clone tcbk0020.m.17, mRNA sequence /clone=tcbk0020.m.17 /clone_end=3' /gb=CU072956 /gi=112258469 /ug=Omy.12885 /len=1209	0	913	UNKNOWN	UNKNOWN	UNKNOWN	UNKNOWN	TC111306	TC111306 similar to RF|NP_001007199.1|55742450|NM_001007198 steroid sensitive gene 1 {Danio rerio} (exp=-1; wgp=0; cg=0), partial (22%)	0	1109
		tcbk0059.i.01	BX882076.1.p.om.4	FYCO1_HUMAN	FYCO1_HUMAN (Q9BQS8) FYVE and coiled-coil domain-containing protein 1 (Zinc finger FYVE domain-containing protein 7)	0.0078		3e-48	485	Q6YT45_PIG	Q6YT45_PIG (Q6YT45) Hypothetical protein	3e-43	451	Omy.17761	gnl|UG|Omy#S23940346 1309590 NCCCWA 02RT Oncorhynchus mykiss cDNA 3', mRNA sequence /clone_end=3' /gb=CX256622 /gi=60373154 /ug=Omy.17761 /len=718	2e-23	55	UNKNOWN	UNKNOWN	UNKNOWN	UNKNOWN	BX882076	BX882076	0	962
		tcba0014.a.23	CA354968.1.p.om.4	YB85_YEAST	YB85_YEAST (P38329) Uncharacterized membrane protein YBR235W	0.0088		1e-05	123	Q99MR3_MOUSE	Q99MR3_MOUSE (Q99MR3) CIP1 (Solute carrier family 12 (Potassium/chloride transporters), member 9) (Cation-chloride cotransporter-interacting protein-1)	4e-58	584	Omy.28337	gnl|UG|Omy#S34424637 CU071761 AGENAE Rainbow trout multi-tissues library (tcce) Oncorhynchus mykiss cDNA clone tcba0014.a.23, mRNA sequence /clone=tcba0014.a.23 /clone_end=3' /gb=CU071761 /gi=112257251 /ug=Omy.28337 /len=1393	0	1017	UNKNOWN	UNKNOWN	UNKNOWN	UNKNOWN	TC128880	TC128880 similar to UP|Q4S8Y4_TETNG (Q4S8Y4) Chromosome 7 SCAF14703, whole genome shotgun sequence. (Fragment), partial (27%)	0	1884
		tcbk0045.j.08	CA352419.1.p.om.4	UNKNOWN	UNKNOWN	0.009		UNKNOWN	UNKNOWN	Q4S5S3_TETNG	Q4S5S3_TETNG (Q4S5S3) Chromosome 9 SCAF14729, whole genome shotgun sequence	5e-23	278	Omy.10033	gnl|UG|Omy#S34421927 CU073727 AGENAE Rainbow trout multi-tissues library (tcce) Oncorhynchus mykiss cDNA clone tcbk0045.j.08, mRNA sequence /clone=tcbk0045.j.08 /clone_end=3' /gb=CU073727 /gi=112254531 /ug=Omy.10033 /len=845	0	841	UNKNOWN	UNKNOWN	UNKNOWN	UNKNOWN	TC99517	TC99517 similar to UP|Q4S5S3_TETNG (Q4S5S3) Chromosome 9 SCAF14729, whole genome shotgun sequence, partial (12%)	0	1219
		tcad0006.c.11	NO CONTIG	UNKNOWN	UNKNOWN	0.0095	25	UNKNOWN	UNKNOWN	UNKNOWN	UNKNOWN	UNKNOWN	UNKNOWN	UNKNOWN	UNKNOWN	UNKNOWN	UNKNOWN	UNKNOWN	UNKNOWN	UNKNOWN	UNKNOWN	UNKNOWN	UNKNOWN	UNKNOWN	UNKNOWN
		1RT74I16_C_E08	CA353838.1.p.om.4	LIN1_HUMAN	LIN1_HUMAN (P08547) LINE-1 reverse transcriptase homolog	0.0097	25	7e-16	203	Q6GN73_XENLA	Q6GN73_XENLA (Q6GN73) MGC82982 protein	2e-18	233	UNKNOWN	UNKNOWN	UNKNOWN	UNKNOWN	UNKNOWN	UNKNOWN	UNKNOWN	UNKNOWN	CA353838	CA353838	0	550
					Total	64	12
